# Supplementary material for: Cross-species hybridisation of human and bovine orthologous genes on high density cDNA microarrays
Source: BMC Genomics. 2004 Oct 28;5:83. doi: 10.1186/1471-2164-5-83 (PMC535340; doi:10.1186/1471-2164-5-83)
Supplement: Additional File 1 — Summary of the expression data and the corresponding gene annotations. The terms used under each column are explained viz; IMAGE ID: Gene specific identifier assigned by the IMAGE consortium Gene: HUGO gene name Chromosome: Chromosomal location of gene Description: Gene description Molecular Function: Assigned function by the Gene Ontology Consortium BG-tag-bovine: Signal detection probability in the bovine samples BG-tag-human: Signal detection probability in the human samples CV-bovine: Co-efficient of variation between replicate signal intensities CV-human: Co-efficient of variation between replicate signal intensities Mean-bovine: Mean signal across all hybridisation experiments using bovine RNA log-Mean-bovine: Logarithm (base 2) of the mean value Mean-human: Mean signal across all hybridisation experiments using human RNA log-Mean-human: Logarithm (base 2) of the mean value Ratio(bovine vs human): Ratio of the mean values log2(Ratio): Log-ratio (base 2) of the mean values P-value-Student's-t-test: P-value of Student's t-test using the replicate experiments P-value-Welch-test: P-value of the Welch test using the replicate experiments P-value-Wilcoxon-test: P-value of Wilcoxon's test using the replicate experiments Match: A BLAST hit with E-value < 1.0e-15 was found (1) or not (0) Homology: Classification of sequence homology between human gene sequence and bovine ESTs. "ortholog" = best match in both directions, "paralog" = bovine EST has its best match with another human sequence. TIGR-BTGI0-51503- Matches: Best results of the BLAST matches using the Ensembl- annotated gene sequence with the TIGR- database Identity: %-identity of best match Overlap: Overlap in base pairs [file 1471-2164-5-83-S1.xls]

## Sheet: RESULTS-new
IMAGE ID	Gene	Chromosome	Description	Molecular function (GO)	Bg-tag-bovine	Bg-tag-human	CV-bovine	CV-human	Mean-bovine	log-Mean-bovine	Mean-human	log-Mean-human	Ratio(bovine-vs-human)	log2(Ratio)	Pvalue-Student's-t-test	Pvalue-Welch-test	Pvalue-Wilcoxon-test	Gene	Match	Homology	TIGR-BTGI-051503-Matches	Identity	Overlap
125725	APOARGC	Chr:6	Unknown	Unknown	0.996094	1	0.175896	0.108505	140280	17.098	232292	17.8256	0.603894	-0.727633	0.00198139	0.00198413	0.0285714	APOARGC	1	paralog	BF654744 Length = 456	0.88417	259
123756	MGC12904	Chr:9	SIMILAR TO RIKEN CDNA 2810435D12 GENE.	GO:0016787 (hydrolase activity)	0.988281	0.992188	0.149299	0.143848	112595	16.7808	82137.1	16.3257	1.37082	0.455037	0.0251299	0.0286459	0.0285714	MGC12904	1	ortholog	TC157900 similar to GP|12406680|emb|CAC24973. unnamed protein product {Homo sapiens}, partial (57%) Length = 1076	0.848291	468
111637	SPP2	Chr:2	SECRETED PHOSPHOPROTEIN 24 PRECURSOR (SPP-24)	GO:0004866 (endopeptidase inhibitor activity)	0.964844	0.9375	0.224563	0.175065	70086.3	16.0968	44984	15.4571	1.55802	0.639718	0.0290792	0.0412438	0.0571429	SPP2	1	ortholog	TC156177 secreted phosphoprotein 24 precursor; secreted phosphoprotein 2, 24kDa [Bos taurus] Length = 821	0.801829	328
66969	RELB	Chr:19	TRANSCRIPTION FACTOR RELB (I-REL)	GO:0005515 (protein binding) GO:0003714 (transcription co-repressor activity) GO:0003700 (transcription factor activity)	0.992188	0.996094	0.098868	0.264462	126613	16.9501	88981.1	16.4412	1.42292	0.508855	0.0302073	0.0408822	0.0571429	RELB	1	ortholog	CA034832 Length = 610	0.853659	615
115279	COX17	Chr:3	CYTOCHROME C OXIDASE COPPER CHAPERONE	GO:0005507 (copper ion binding) GO:0005377 (intracellular copper ion transporter) GO:0003754 (chaperone activity)	0.933594	0.960938	0.2739	0.249365	74686.4	16.1886	128049	16.9663	0.583265	-0.777777	0.0305806	0.0364807	0.0571429	COX17	1	ortholog	BM362515 Length = 291	0.919753	162
109142	FOXO3A	Chr:6	FORKHEAD BOX PROTEIN O3A (FORKHEAD IN RHABDOMYOSARCOMA-LIKE 1) (AF6Q21 PROTEIN)	GO:0003700 (transcription factor activity)	1	1	0.25917	0.233639	168178	17.3596	272118	18.0539	0.618034	-0.694242	0.0357274	0.040385	0.0571429	FOXO3A	1	ortholog	BM251446 Length = 600	0.918519	270
66507	EMR1	Chr:19	CELL SURFACE GLYCOPROTEIN EMR1 PRECURSOR (EMR1 HORMONE RECEPTOR).	GO:0005509 (calcium ion binding) GO:0004930 (G-protein coupled receptor activity)	1	1	0.128682	0.223634	282201	18.1064	205852	17.6513	1.37089	0.455111	0.0404336	0.0424589	0.0571429	EMR1	1	ortholog	AW659277 Length = 425	0.7975	400
115191	TSPAN-3	Chr:15	TRANSMEMBRANE 4 SUPERFAMILY, MEMBER 8 (TETRASPANIN 3) (TSPAN-3) (TETRASPANIN TM4-A)	GO:0005194 (cell adhesion molecule activity)	0.996094	1	0.124124	0.365483	159514	17.2833	282264	18.1067	0.565124	-0.823361	0.0580755	0.0954999	0.2	TSPAN-3	1	ortholog	TC154175 homologue to SP|O60637|T4S8_HUMAN Transmembrane 4 superfamily member 8 (Tetraspanin 3) (Tspan-3) (Tetraspanin TM4-A). [Human], complete Length = 1079	0.90998	1022
66900	SET	Chr:9	SET PROTEIN (HLA-DR ASSOCIATED PROTEIN II) (PHAPII) (PHOSPHATASE 2A INHIBITOR I2PP2A)	GO:0004864 (protein phosphatase inhibitor activity) GO:0003687 (DNA replication factor)	0.941406	0.976562	0.330527	0.12945	102217	16.6413	146710	17.1626	0.696727	-0.521335	0.0614371	0.0731934	0.114286	SET	1	ortholog	TC152872 SP|Q01105|SET_HUMAN SET protein (HLA-DR associated protein II) (PHAPII) (Phosphatase 2A inhibitor I2PP2A). [Human], complete Length = 2617	0.968563	668
124325	LOC118472	Chr:10	Unknown	Unknown	0.998047	0.998047	0.13532	0.15917	162076	17.3063	128867	16.9755	1.2577	0.330788	0.0689728	0.0691721	0.114286	LOC118472	1	ortholog	AW669891 Length = 551	0.851852	270
124134	FLJ10140	Chr:22	TRNA (5-METHYLAMINOMETHYL-2-THIOURIDYLATE)-METHYLTRANSFERASE (EC 2.1.1.61)	GO:0004808 (tRNA (5-methylaminomethyl-2-thiouridylate)-methyltransferase activity)	0.992188	1	0.516943	0.399963	147588	17.1712	306120	18.2237	0.482126	-1.05252	0.0703125	0.0790463	0.114286	FLJ10140	1	ortholog	TC153679 homologue to SP|O75648|TRMU_HUMAN tRNA (5-methylaminomethyl-2-thiouridylate)-methyltransferase (EC 2.1.1.61). [Human] {Homo sapiens}, partial (93%) Length = 1590	0.876336	655
111353	KIAA1609	Chr:16	KIAA1609 PROTEIN (FRAGMENT).	Unknown	0.912109	0.826172	0.304478	0.255273	42320.8	15.3691	26450.5	14.691	1.6	0.678071	0.0718785	0.0865507	0.0285714	KIAA1609	1	ortholog	TC175086 similar to GP|10047293|dbj|BAB13435. KIAA1609 protein {Homo sapiens}, partial (64%) Length = 1125	0.843373	332
115316	FLJ11743	Chr:19	EPOXIDE HYDROLASE (EC 3.3.2.3).	GO:0016787 (hydrolase activity) GO:0004301 (epoxide hydrolase activity)	0.996094	0.996094	0.211567	0.098647	129857	16.9866	98243.1	16.5841	1.3218	0.402498	0.073027	0.100611	0.114286	FLJ11743	1	ortholog	TC175774 homologue to GP|10433066|dbj|BAB13900. unnamed protein product {Homo sapiens}, partial (46%) Length = 833	0.89939	656
126698	PEG3	Chr:19	ZINC FINGER IMPRINTED 2	GO:0008270 (zinc ion binding) GO:0003700 (transcription factor activity) GO:0003677 (DNA binding)	1	1	0.258596	0.139701	190313	17.538	254788	17.9589	0.746947	-0.420922	0.0779515	0.082465	0.114286	PEG3	1	ortholog	TC185015 homologue to GP|11494020|gb|AAG35739.1 Kruppel-type zinc finger protein {Homo sapiens}, partial (1%) Length = 479	0.83737	289
127059	ATF5	Chr:19	CYCLIC-AMP-DEPENDENT TRANSCRIPTION FACTOR ATF-5 (ACTIVATINGTRANSCRIPTION FACTOR 5) (TRANSCRIPTION FACTOR ATFX).	GO:0003714 (transcription co-repressor activity) GO:0003702 (RNA polymerase II transcription factor activity) GO:0003700 (transcription factor activity)	1	1	0.513712	0.24734	262872	18.004	447969	18.773	0.586808	-0.76904	0.0783604	0.0801174	0.114286	ATF5	1	paralog	BM106002 Length = 529	0.92	75
123092	AP3B1	Chr:5	ADAPTER-RELATED PROTEIN COMPLEX 3 BETA 1 SUBUNIT (BETA-ADAPTIN 3A) (AP-3 COMPLEX BETA-3A SUBUNIT) (BETA-3A-ADAPTIN)	Unknown	0.988281	0.984375	0.273597	0.165184	121341	16.8887	83611.9	16.3514	1.45125	0.537292	0.0806342	0.103675	0.2	AP3B1	1	ortholog	TC156091 homologue to PIR|T50652|T50652 AP-3 complex beta3A chain [imported] - human, partial (23%) Length = 1352	0.902375	758
121906	LOC51316	Chr:4	BM-004.	Unknown	0.992188	0.986328	0.147712	0.146965	109902	16.7459	88290.6	16.43	1.24477	0.315884	0.0827606	0.0850242	0.114286	LOC51316	1	ortholog	TC154059 similar to GP|21489375|emb|CAD19530. C15 protein {Homo sapiens}, partial (95%) Length = 788	0.865672	335
124567	FBN1	Chr:15	FIBRILLIN 1 PRECURSOR.	GO:0005509 (calcium ion binding) GO:0005201 (extracellular matrix structural constituent)	0.970703	0.939453	0.316916	0.317481	87751	16.4211	54763.6	15.7409	1.60236	0.680198	0.0909544	0.100055	0.2	FBN1	1	ortholog	TC154043 fibrillin-1 [Bos taurus]; fibrillin 1 [Bos taurus] Length = 9541	0.927023	4659
125250	RNF12	Chr:X	RING FINGER PROTEIN 12 (LIM DOMAIN INTERACTING RING FINGER PROTEIN) (RING FINGER LIM DOMAIN-BINDING PROTEIN) (R-LIM) (NY-REN-43 ANTIGEN)	GO:0008264 (glutamyl-tRNA(Gln) amidotransferase activity) GO:0003714 (transcription co-repressor activity) GO:0003677 (DNA binding)	0.988281	0.996094	0.180103	0.130083	111986	16.773	138037	17.0747	0.811274	-0.301739	0.101924	0.102571	0.114286	RNF12	1	ortholog	CB532976 Length = 618	0.950292	342
67071	IL22R	Chr:1	INTERLEUKIN 22 RECEPTOR	GO:0004904 (interferon receptor activity)	0.990234	0.988281	0.131963	0.295825	124865	16.93	93817.2	16.5176	1.33094	0.412444	0.102714	0.113774	0.114286	IL22R	1	paralog	TC182200 Length = 731	0.863636	88
66619	TCERG1	Chr:5	TRANSCRIPTION FACTOR CA150	GO:0003713 (transcription co-activator activity) GO:0003702 (RNA polymerase II transcription factor activity)	0.927734	0.974609	0.146586	0.356656	57374.1	15.8081	88933.7	16.4404	0.645134	-0.632329	0.102767	0.138745	0.114286	TCERG1	1	ortholog	TC154895 homologue to PIR|T08599|T08599 probable transcription factor CA150 - human, partial (69%) Length = 2435	0.942782	1136
111647	EFEMP1	Chr:2	EGF-CONTAINING FIBULIN-LIKE EXTRACELLULAR MATRIX PROTEIN 1 PRECURSOR (FIBULIN-3) (FIBL-3) (FIBRILLIN-LIKE PROTEIN) (EXTRACELLULAR PROTEIN S1-5)	GO:0005509 (calcium ion binding)	0.929687	0.943359	0.210437	0.275963	83284.8	16.3458	60153.6	15.8764	1.38453	0.4694	0.103779	0.103922	0.114286	EFEMP1	1	ortholog	TC182396 homologue to SP|Q12805|FBL3_HUMAN EGF-containing fibulin-like extracellular matrix protein 1 precursor (Fibulin-3) (FIBL-3), partial (63%) Length = 997	0.930832	853
124365	GLYAT	Chr:11	GLYCINE-N-ACYLTRANSFERASE; ARALKYL-COA N-ACYLTRANSFERASE	GO:0008415 (acyltransferase activity)	0.984375	0.988281	0.103281	0.259247	80496.6	16.2966	63199.5	15.9476	1.27369	0.349014	0.108718	0.125602	0.2	GLYAT	1	ortholog	TC156401 aralkyl acyl-CoA:amino acid N-acyltransferase; glycine-N-acyltransferase [Bos taurus] Length = 1835	0.855107	421
124967	ANXA9	Chr:1	ANNEXIN A9 (ANNEXIN 31) (ANNEXIN XXXI)	GO:0008435 (anticoagulant activity) GO:0005544 (calcium-dependent phospholipid binding) GO:0005509 (calcium ion binding) GO:0004859 (phospholipase inhibitor activity)	0.980469	0.992188	0.117452	0.123109	77724.6	16.2461	91314.8	16.4786	0.851173	-0.232476	0.109625	0.11168	0.2	ANXA9	1	ortholog	TC185443 similar to GP|10436074|gb|AAG16780.1 keratinocyte annexin-like protein pemphaxin {Homo sapiens}, partial (30%) Length = 674	0.856589	258
109692	DKFZP434M154	Chr:19	HYPOTHETICAL 53.9 KDA PROTEIN (FRAGMENT).	Unknown	0.986328	0.992188	0.146037	0.235593	90071	16.4588	70312	16.1015	1.28102	0.357292	0.110946	0.113454	0.114286	DKFZP434M154	1	ortholog	BI848495 Length = 417	0.880488	410
115185	F-LAN-1	Chr:17	CGI-101 PROTEIN	Unknown	0.898438	0.978516	0.91289	0.247931	78077.8	16.2526	152572	17.2191	0.511744	-0.966506	0.114363	0.129652	0.2	F-LAN-1	1	ortholog	TC172293 GP|15011992|gb|AAH10890.1 Unknown (protein for MGC:13338) {Homo sapiens}, complete Length = 1144	0.957724	615
124836	HMG4	Chr:X	HIGH MOBILITY GROUP PROTEIN 4 (HMG-4) (HIGH MOBILITY GROUP PROTEIN 2A) (HMG-2A)	GO:0008301 (DNA bending activity)	0.931641	0.996094	0.357093	0.221426	70400.7	16.1033	101051	16.6247	0.696688	-0.521415	0.118387	0.119048	0.2	HMG4	1	ortholog	BM107042 Length = 293	0.914474	304
121096	ZNF278	Chr:22	ZINC FINGER PROTEIN 278, LONG C ISOFORM; POZ-AT HOOK-ZINC FINGER PROTEIN; MAZ-RELATED FACTOR	GO:0005515 (protein binding) GO:0003677 (DNA binding)	0.986328	0.998047	0.208958	0.31631	107531	16.7144	156353	17.2545	0.687743	-0.540059	0.122367	0.143433	0.0285714	ZNF278	1	ortholog	TC157419 homologue to GP|18088882|gb|AAH21091.1 zinc finger protein 278 {Homo sapiens}, partial (21%) Length = 966	0.932203	354
125244	POP5	Chr:12	HSPC004.	Unknown	0.929688	0.998047	0.353939	0.252956	70456.9	16.1045	102737	16.6486	0.685801	-0.544138	0.123232	0.123316	0.114286	POP5	1	ortholog	TC172022 homologue to GP|15214743|gb|AAH12505.1 Unknown (protein for MGC:21100) {Homo sapiens}, partial (92%) Length = 837	0.909483	464
125086	FLJ21924	Chr:11	CDNA: FLJ21924 FIS, CLONE HEP04086.	Unknown	0.986328	0.996094	0.136287	0.217833	91285.7	16.4781	116604	16.8313	0.782872	-0.353152	0.123599	0.141935	0.114286	FLJ21924	1	ortholog	TC178173 homologue to GP|10438135|dbj|BAB15176. unnamed protein product {Homo sapiens}, partial (40%) Length = 891	0.924208	884
126349	TP53TG1	Chr:7	TP53 TARGET GENE 1	GO:0005554 (molecular_function unknown) GO:0004871 (signal transducer activity)	0.998047	1	0.288287	0.257014	137065	17.0645	193674	17.5633	0.707706	-0.498778	0.125121	0.127659	0.114286	TP53TG1	1	paralog	TC154307 GP|12653397|gb|AAH00468.1 ubiquitin-conjugating enzyme E2 variant 1 {Homo sapiens}, complete Length = 2066	0.893617	141
115348	JAM1	Chr:1	JUNCTIONAL ADHESION MOLECULE 1 PRECURSOR (JAM) (PLATELET ADHESION MOLECULE 1) (PAM-1) (PLATELET F11 RECEPTOR)	GO:0005194 (cell adhesion molecule activity)	0.962891	0.992188	0.312411	0.194948	81570	16.3158	111182	16.7626	0.73366	-0.446816	0.127071	0.128342	0.2	JAM1	1	ortholog	TC153518 junctional adhesion molecule; junctional adhesion molecule 1 [Bos taurus] Length = 1166	0.830585	667
123293	TSC	Chr:12	TESCALCIN (TSC)	GO:0005509 (calcium ion binding)	0.972656	0.945312	0.21825	0.355628	80719	16.3006	57008	15.7989	1.41592	0.501743	0.127896	0.128858	0.114286	TSC	1	ortholog	TC158111 homologue to SP|Q96BS2|TESC_HUMAN Tescalcin (TSC). [Human] {Homo sapiens}, complete Length = 942	0.91194	670
108692	HMGCS2	Chr:1	HYDROXYMETHYLGLUTARYL-COA SYNTHASE, MITOCHONDRIAL PRECURSOR (EC 4.1.3.5) (HMG-COA SYNTHASE) (3-HYDROXY-3-METHYLGLUTARYL COENZYME A SYNTHASE)	GO:0004421 (hydroxymethylglutaryl-CoA synthase activity)	0.890625	0.859375	0.526226	0.279775	57110.8	15.8015	30050.4	14.8751	1.9005	0.926376	0.133568	0.168814	0.114286	HMGCS2	1	ortholog	TC155257 similar to SP|P54868|HMCM_HUMAN Hydroxymethylglutaryl-CoA synthase mitochondrial precursor (EC 4.1.3.5) (HMG-CoA synthase), partial (82%) Length = 1716	0.87224	1268
66476	LAP3	Chr:4	CYTOSOL AMINOPEPTIDASE (EC 3.4.11.1) (LEUCINE AMINOPEPTIDASE) (LAP) (LEUCYL AMINOPEPTIDASE) (PROLINE AMINOPEPTIDASE) (EC 3.4.11.5) (PROLYL AMINOPEPTIDASE)	GO:0030145 (manganese ion binding) GO:0016804 (prolyl aminopeptidase activity) GO:0008270 (zinc ion binding) GO:0004178 (leucyl aminopeptidase activity) GO:0000287 (magnesium ion binding) GO:0000062 (acyl-CoA binding)	0.990234	0.994141	0.101802	0.09177	115945	16.8231	102845	16.6501	1.12737	0.172962	0.133694	0.136086	0.114286	LAP3	1	ortholog	TC171807 leucine aminopeptidase, LAP [cattle, kidney, Peptide, 513 aa]; leucine aminopeptidase 3 [Bos taurus] Length = 2023	0.881304	1626
122873	DKFZP434I116	Chr:8	KAIA871 PROTEIN.	Unknown	0.988281	0.998047	0.176531	0.252942	127775	16.9632	169619	17.3719	0.75331	-0.408684	0.135006	0.150745	0.2	DKFZP434I116	1	ortholog	TC155839 GP|10434568|dbj|BAB14301. unnamed protein product {Homo sapiens}, partial (31%) Length = 1979	0.931148	1220
123730	SCAP1	Chr:17	SRC KINASE-ASSOCIATED PHOSPHOPROTEIN OF 55 KDA	GO:0005515 (protein binding) GO:0005070 (SH3/SH2 adaptor protein activity) GO:0004713 (protein-tyrosine kinase activity)	0.992188	0.986328	0.181247	0.266134	127017	16.9547	97230.5	16.5691	1.30635	0.385538	0.136222	0.136892	0.2	SCAP1	1	paralog	TC174002 similar to GP|2252496|emb|CAA72101.1 SKAP55 {Homo sapiens}, partial (55%) Length = 898	0.870968	93
126816	HCNGP	Chr:17	TRANSCRIPTIONAL REGULATOR PROTEIN	Unknown	0.996094	1	0.50789	0.203687	179981	17.4575	267552	18.0295	0.672696	-0.571973	0.150924	0.162013	0.2	HCNGP	1	ortholog	TC154009 homologue to GP|15426576|gb|AAH13409.1 transcriptional regulator protein {Homo sapiens}, partial (28%) Length = 1926	0.924242	264
125670	GCP3	Chr:13	GAMMA-TUBULIN COMPLEX COMPONENT 3 (GCP-3) (SPINDLE POLE BODY PROTEIN SPC98 HOMOLOG) (HSPC98) (HGCP3) (H104P)	GO:0005198 (structural molecule activity)	0.988281	0.996094	0.23372	0.200118	112766	16.783	144630	17.142	0.779686	-0.359035	0.154648	0.155079	0.114286	GCP3	1	ortholog	BF043923 Length = 435	0.826923	416
66315	VDAC2	Chr:10	VOLTAGE-DEPENDENT ANION-SELECTIVE CHANNEL PROTEIN 2 (VDAC-2) (HVDAC2)(OUTER MITOCHONDRIAL MEMBRANE PROTEIN PORIN 2).	GO:0015482 (voltage-dependent anion channel porin activity) GO:0008308 (voltage-dependent ion-selective channel activity)	0.517578	0.478516	0.603878	0.673881	7316.99	12.837	3302.11	11.6892	2.21586	1.14786	0.1557	0.17296	0.114286	VDAC2	1	paralog	TC152811 voltage-dependent anion channel 2; voltage-dependent anion channel 2 [Bos taurus] Length = 1608	0.953614	927
120577	ARHGAP10	Chr:10	RHO-GTPASE ACTIVATING PROTEIN 10	Unknown	1	1	0.526566	0.253549	187170	17.514	286369	18.1275	0.653597	-0.613527	0.15621	0.160534	0.2	ARHGAP10	1	ortholog	TC172348 similar to GP|20521912|dbj|BAA92662. KIAA1424 protein {Homo sapiens}, partial (22%) Length = 2247	0.953488	387
121430	SLC11A3	Chr:2	SOLUTE CARRIER FAMILY 11 (PROTON-COUPLED DIVALENT METAL ION TRANSPORTERS), MEMBER 3; FERROPORTIN 1; IRON REGULATED GENE 1; FERROPORTIN 1	GO:0005381 (iron ion transporter activity)	0.873047	0.988281	0.525327	0.274128	53957.1	15.7195	83107.7	16.3427	0.649244	-0.623167	0.160015	0.162292	0.2	SLC11A3	1	ortholog	BG689712 Length = 586	0.923695	498
110169	PSMB9	Chr:6	PROTEASOME SUBUNIT BETA TYPE 9 PRECURSOR (EC 3.4.25.1) (PROTEASOMECHAIN 7) (MACROPAIN CHAIN 7) (MULTICATALYTIC ENDOPEPTIDASE COMPLEXCHAIN 7) (RING12 PROTEIN).	Unknown	0.984375	0.992188	0.227066	0.153481	94811.9	16.5328	75312.4	16.2006	1.25892	0.332181	0.161601	0.176451	0.2	PSMB9	1	paralog	TC170803 proteasome subunit LMP2 Length = 755	0.874426	653
108708	NAALADASEL	Chr:11	NAALADASE L PROTEIN.	Unknown	0.849609	0.845703	0.583181	0.378977	43052.5	15.3938	22047	14.4283	1.95276	0.965515	0.163464	0.194157	0.342857	NAALADASEL	1	ortholog	TC155181 similar to GP|2653781|gb|AAB87645.1| peptidase homolog {Homo sapiens}, partial (90%) Length = 1361	0.856195	904
115325	COG4	Chr:16	COMPONENT OF OLIGOMERIC GOLGI COMPLEX 4; DKFZP586E1519 PROTEIN; CONSERVED OLIGOMERIC GOLGI COMPLEX PROTEIN 4; COMPLEXED WITH DOR1P	Unknown	1	1	0.128633	0.159976	251725	17.9415	214630	17.7115	1.17283	0.229993	0.167025	0.167193	0.2	COG4	1	ortholog	TC152224 homologue to GP|15426485|gb|AAH13347.1 Unknown (protein for MGC:14883) {Homo sapiens}, partial (82%) Length = 3248	0.909639	664
121275	HLA-DQB1,NDUFS1	Chr:6	HLA CLASS II HISTOCOMPATIBILITY ANTIGEN, DQ(1) BETA CHAIN PRECURSOR(DC-3 BETA CHAIN).	GO:0003821 (class II major histocompatibility complex antigen)	0.943359	0.917969	0.681365	0.352784	84218.1	16.3618	38424.6	15.2297	2.19177	1.1321	0.171341	0.209151	0.0571429	HLA-DQB1_NDUFS1	1	ortholog	TC170603 MHC class II OLA-DQ-alpha; major histocompatibility complex class II Length = 1291	0.859972	707
122281	DAAM1,TPT1	Chr:14	DISHEVELLED-ASSOCIATED ACTIVATOR OF MORPHOGENESIS 1	GO:0003779 (actin binding)	0.988281	0.996094	0.395304	0.246363	96829.4	16.5632	135818	17.0513	0.712935	-0.488158	0.175981	0.176854	0.2	DAAM1_TPT1	1	ortholog	TC157286 similar to GP|15559668|gb|AAH14189.1 Unknown (protein for MGC:20702) {Homo sapiens}, complete Length = 2335	0.96131	336
124323	SMARCE1	Chr:17	SWI/SNF RELATED, MATRIX ASSOCIATED, ACTIN DEPENDENT REGULATOR OF CHROMATIN, SUBFAMILY E, MEMBER 1	GO:0003713 (transcription co-activator activity) GO:0003682 (chromatin binding)	0.994141	1	0.114943	0.079689	135661	17.0496	150726	17.2016	0.900046	-0.151929	0.176683	0.179856	0.342857	SMARCE1	1	ortholog	TC154563 homologue to GP|2914753|gb|AAC04509.1| BAF57 {Homo sapiens}, complete Length = 1504	0.94902	1020
121239	SOC	Chr:1	Unknown	Unknown	0.957031	0.908203	0.209649	0.485122	70671	16.1088	49211.7	15.5867	1.43606	0.522115	0.177499	0.187033	0.342857	SOC	1	paralog	TC156306 similar to GP|21752077|dbj|BAC04112. unnamed protein product {Homo sapiens}, partial (90%) Length = 1451	0.902778	72
121628	HAO1	Chr:20	HYDROXYACID OXIDASE 1 (EC 1.1.3.15) (HAOX1) (GLYCOLATE OXIDASE) (GOX)	GO:0008246 (electron transfer flavoprotein) GO:0003973 ((S)-2-hydroxy-acid oxidase activity)	0.980469	0.986328	0.269403	0.107906	100281	16.6137	78904.1	16.2678	1.27093	0.34588	0.181943	0.213593	0.342857	HAO1	1	ortholog	TC166467 homologue to SP|Q9UJM8|HAO1_HUMAN Hydroxyacid oxidase 1 (EC 1.1.3.15) (HAOX1) (Glycolate oxidase) (GOX). [Human] {Homo sapiens}, partial (62%) Length = 703	0.878437	691
126392	CD5L	Chr:1	SP ALPHA (BA120D12.1).	Unknown	0.988281	0.996094	0.074016	0.170562	110122	16.7487	127575	16.961	0.863192	-0.212247	0.183713	0.210601	0.2	CD5L	1	paralog	TC154169 similar to SP|O43866|CD5L_HUMAN CD5 antigen-like precursor (SP-alpha) (CT-2) (IgM-associated peptide). [Human] {Homo sapiens}, partial (76%) Length = 1114	0.802222	450
109309	GNG2	Chr:14	PRO1107.	Unknown	0.974609	0.970703	0.794415	0.181031	97955.5	16.5798	159932	17.2871	0.612483	-0.707258	0.186076	0.213108	0.342857	GNG2	0
125092	GALGT,SLC26A10	Chr:12	SIMILAR TO TRIPLE FUNCTIONAL DOMAIN (PTPRF INTERACTING); SIMILAR TO GENE	Unknown	0.990234	1	0.806884	0.292039	197205	17.5893	336735	18.3613	0.58564	-0.771914	0.186341	0.195948	0.2	GALGT_SLC26A10	0
125261	EIF3S10	Chr:10	EUKARYOTIC TRANSLATION INITIATION FACTOR 3 SUBUNIT 10 (EIF-3 THETA) (EIF3 P167) (EIF3 P180) (EIF3 P185)	GO:0003743 (translation initiation factor activity)	0.84375	0.972656	0.251376	0.382656	34800.8	15.0868	50479.1	15.6234	0.68941	-0.536566	0.189688	0.210288	0.342857	EIF3S10	1	ortholog	TC159544 homologue to SP|P23116|IF3A_MOUSE Eukaryotic translation initiation factor 3 subunit 10 (eIF-3 theta) (eIF3 p167) (eIF3 p180), partial (18%) Length = 1156	0.920415	867
126595	MGC20496	Chr:12	HYPOTHETICAL 27.8 KDA PROTEIN (FRAGMENT).	Unknown	0.988281	0.996094	0.163004	0.153718	95447.3	16.5424	112632	16.7813	0.847428	-0.238837	0.190266	0.190813	0.2	MGC20496	1	ortholog	TC172502 similar to GP|13477185|gb|AAH05054.1 Unknown (protein for IMAGE:2822202) {Homo sapiens}, partial (92%) Length = 1081	0.875789	475
123929	LOC51619	Chr:7	UBIQUITIN-CONJUGATING ENZYME HBUCE1	GO:0004842 (ubiquitin-protein ligase activity) GO:0004840 (ubiquitin conjugating enzyme activity)	0.998047	1	0.14585	0.167902	147054	17.166	125348	16.9356	1.17316	0.2304	0.198676	0.198694	0.342857	LOC51619	1	ortholog	TC155227 GP|4868140|gb|AAD31180.1| ubiquitin-conjugating enzyme HBUCE1 {Homo sapiens}, partial (94%) Length = 1362	0.915767	463
66317	H1F2	Chr:6	HISTONE H1.2 (HISTONE H1D)	GO:0003677 (DNA binding)	0.990234	0.998047	0.286272	0.120589	139174	17.0865	171597	17.3887	0.811053	-0.302132	0.198749	0.214346	0.342857	H1F2	1	ortholog	TC173344 homologue to PIR|S26364|HSHU11 histone H1-2 [validated] - human, complete Length = 1631	0.832288	638
121746	TFR2	Chr:7	TRANSFERRIN RECEPTOR PROTEIN 2 (TFR2)	GO:0008233 (peptidase activity) GO:0004998 (transferrin receptor activity)	0.958984	0.910156	0.332594	0.382252	72702	16.1497	50508.6	15.6242	1.4394	0.525466	0.201432	0.203767	0.485714	TFR2	0
122782	FLJ22389	Chr:3	CDNA: FLJ22389 FIS, CLONE HRC07681.	Unknown	0.976562	1	0.362132	0.366081	88037.2	16.4258	127812	16.9637	0.688802	-0.537839	0.20962	0.215918	0.2	FLJ22389	1	ortholog	TC182479 similar to SP|P11654|GP21_RAT Integral membrane glycoprotein gp210 precursor. [Rat] {Rattus norvegicus}, partial (8%) Length = 466	0.855107	421
112128	C1QB	Chr:1	COMPLEMENT C1Q SUBCOMPONENT, B CHAIN PRECURSOR.	GO:0005202 (collagen) GO:0003811 (complement activity)	0.996094	0.996094	0.111455	0.212512	148466	17.1798	126377	16.9474	1.17479	0.232398	0.210908	0.220374	0.342857	C1QB	1	ortholog	TC150503 similar to PIR|B23422|C1HUQB complement subcomponent C1q chain B precursor [validated] - human, partial (86%) Length = 1278	0.833977	518
113205	CSTB	Chr:21	CYSTATIN B (LIVER THIOL PROTEINASE INHIBITOR) (CPI-B) (STEFIN B)	GO:0004870 (cysteine protease inhibitor activity)	0.992188	0.996094	0.164689	0.138306	137178	17.0657	117801	16.846	1.16449	0.219697	0.21352	0.218195	0.342857	CSTB	1	ortholog	TC171342 homologue to SP|P25417|CYTB_BOVIN Cystatin B (Stefin B). [Bovine] {Bos taurus}, complete Length = 638	0.816393	305
110691	MOST2	Chr:9	MOST2 PROTEIN	Unknown	0.908203	0.779297	0.49132	0.554204	44433.2	15.4393	26217.9	14.6783	1.69476	0.761083	0.214139	0.221106	0.2	MOST2	0
123579	SLC2A2	Chr:3	SOLUTE CARRIER FAMILY 2, FACILITATED GLUCOSE TRANSPORTER, MEMBER 2(GLUCOSE TRANSPORTER TYPE 2, LIVER).	GO:0005355 (glucose transporter activity) GO:0005351 (sugar porter activity) GO:0005215 (transporter activity)	0.890625	0.873047	0.535272	0.576944	52040.1	15.6673	29547.8	14.8508	1.76122	0.816574	0.217551	0.227164	0.342857	SLC2A2	1	ortholog	CB431293 Length = 620	0.869328	551
127028	KIAA0229	Chr:6	KIAA0229 PROTEIN (FRAGMENT).	Unknown	0.990234	0.996094	0.119216	0.204196	101078	16.6251	119781	16.87	0.843857	-0.24493	0.219181	0.236245	0.342857	KIAA0229	1	ortholog	BE755354 Length = 543	0.870518	502
120257	SH3BP4	Chr:2	SH3-DOMAIN BINDING PROTEIN 4	GO:0005554 (molecular_function unknown) GO:0004871 (signal transducer activity)	0.947266	0.980469	0.295721	0.380612	59248.1	15.8545	83752.1	16.3538	0.707422	-0.499357	0.226533	0.239665	0.485714	SH3BP4	1	ortholog	BI899281 Length = 461	0.894619	446
115453	CLTC,FLJ10035	Chr:2	CDNA: FLJ22677 FIS, CLONE HSI10648.	Unknown	0.933594	0.945312	0.422705	0.206537	79817.2	16.2844	55857.1	15.7695	1.42895	0.514958	0.227563	0.255611	0.342857	CLTC_FLJ10035	1	ortholog	TC168461 homologue to GP|13623305|gb|AAH06253.1 Unknown (protein for MGC:10295) {Homo sapiens}, partial (48%) Length = 858	0.884956	678
121159	DKFZP434H132	Chr:15	HYPOTHETICAL 14.4 KDA PROTEIN (DKFZP434H132 PROTEIN).	Unknown	0.996094	0.996094	0.216642	0.156559	115123	16.8128	95908.8	16.5494	1.20034	0.263441	0.234948	0.244877	0.342857	DKFZP434H132	1	ortholog	TC174147 similar to GP|21740057|emb|CAD39045. hypothetical protein {Homo sapiens}, partial (27%) Length = 1465	0.816667	420
111445	AAAS	Chr:12	ALADIN (ADRACALIN) (GL003)	GO:0005554 (molecular_function unknown)	0.9375	0.982422	0.373119	0.156099	65647.5	16.0025	83767.8	16.3541	0.783685	-0.351654	0.239637	0.253519	0.2	AAAS	1	ortholog	TC154387 homologue to SP|Q9NRG9|AAAS_HUMAN Aladin (Adracalin) (GL003). [Human] {Homo sapiens}, complete Length = 1754	0.91003	1645
111656	ACF	Chr:10	APOBEC-1 COMPLEMENTATION FACTOR, ISOFORM 2; APOBEC-1 STIMULATING PROTEIN; APO-B RNA EDITING PROTEIN	GO:0003723 (RNA binding) GO:0003676 (nucleic acid binding)	1	1	0.411041	0.15854	175254	17.4191	227748	17.7971	0.769509	-0.37799	0.240371	0.25637	0.342857	ACF	1	ortholog	TC181042 homologue to GP|6996658|gb|AAF34824.1| Apobec-1 complementation factor {Homo sapiens}, partial (22%) Length = 835	0.886792	212
110136	TM4SF6	Chr:X	TRANSMEMBRANE 4 SUPERFAMILY, MEMBER 6 (TETRASPANIN 6) (TSPAN-6) (T245 PROTEIN) (TETRASPANIN TM4-D) (A15 HOMOLOG)	GO:0005194 (cell adhesion molecule activity)	0.833984	0.974609	0.167133	0.557466	32182.1	14.974	50919.6	15.6359	0.632019	-0.66196	0.242234	0.279829	0.342857	TM4SF6	1	ortholog	TC157260 homologue to SP|O43657|T4S6_HUMAN Transmembrane 4 superfamily member 6 (Tetraspanin 6) (Tspan-6) (T245 protein) (Tetraspanin TM4-D), complete Length = 1103	0.911958	761
124733	GA17	Chr:11	DENDRITIC CELL PROTEIN	Unknown	0.992188	0.996094	0.553677	0.288388	144770	17.1434	209394	17.6759	0.691377	-0.532455	0.245226	0.24865	0.342857	GA17	1	ortholog	TC171386 GP|17512248|gb|AAH19103.1 Unknown (protein for MGC:29604) {Homo sapiens}, complete Length = 1286	0.936742	1154
123679	MMS19L	Chr:10	HYPOTHETICAL 37.2 KDA PROTEIN (FRAGMENT).	Unknown	1	1	0.726768	0.39798	326945	18.3187	529503	19.0143	0.617457	-0.695589	0.249266	0.249907	0.114286	MMS19L	1	paralog	TC156161 homologue to GP|12803713|gb|AAH02692.1 Unknown (protein for IMAGE:3605877) {Homo sapiens}, partial (37%) Length = 1133	0.88465	1101
124560	C15ORF15	Chr:15	RIBOSOMAL PROTEIN L24-LIKE; MY024 PROTEIN	GO:0003735 (structural constituent of ribosome)	0.992188	1	0.694147	0.23381	136674	17.0604	203663	17.6358	0.671082	-0.575439	0.253746	0.269382	0.342857	C15ORF15	1	ortholog	TC156897 homologue to GP|20070779|gb|AAH26267.1 60S ribosomal protein L30 isolog {Homo sapiens}, partial (98%) Length = 1248	0.898182	550
126725	ACO1	Chr:9	IRON-RESPONSIVE ELEMENT BINDING PROTEIN 1 (IRE-BP 1) (IRON REGULATORY PROTEIN 1) (IRP1) (FERRITIN REPRESSOR PROTEIN) (ACONITATE HYDRATASE) (EC 4.2.1.3) (CITRATE HYDRO-LYASE) (ACONITASE)	GO:0016836 (hydro-lyase activity) GO:0003994 (aconitate hydratase activity) GO:0003723 (RNA binding)	0.994141	0.996094	0.150383	0.100414	152533	17.2188	135762	17.0507	1.12353	0.16804	0.255464	0.265508	0.485714	ACO1	1	ortholog	TC159059 homologue to SP|P21399|IRE1_HUMAN Iron-responsive element binding protein 1 (IRE-BP 1) (Iron regulatory protein 1) (IRP1), partial (35%) Length = 1382	0.913462	936
122618	RHEB2	Chr:10	Unknown	Unknown	0.988281	0.998047	0.150165	0.203578	110566	16.7545	129924	16.9873	0.851	-0.232769	0.261341	0.269587	0.342857	RHEB2	1	ortholog	TC173112 SP|Q62639|RHEB_RAT GTP-binding protein Rheb. [Rat] {Rattus norvegicus}, complete Length = 1045	0.940419	621
127289	SEMA4G	Chr:10	SEMAPHORIN 4G PRECURSOR	GO:0004872 (receptor activity)	0.986328	0.996094	0.264448	0.168328	102614	16.6469	123797	16.9176	0.828888	-0.270751	0.261863	0.264786	0.2	SEMA4G	1	ortholog	TC178192 homologue to GP|10047315|dbj|BAB13445. KIAA1619 protein {Homo sapiens}, partial (19%) Length = 797	0.877647	425
115192	KIAA0903	Chr:2	KIAA0903 PROTEIN (FRAGMENT).	Unknown	0.978516	0.996094	0.288163	0.417923	73401.9	16.1635	103097	16.6536	0.711967	-0.490118	0.262184	0.278333	0.485714	KIAA0903	1	ortholog	TC164073 homologue to GP|7021143|dbj|BAA91391.1 unnamed protein product {Homo sapiens}, partial (75%) Length = 995	0.942857	700
126581	C20ORF164	Chr:20	DJ337O18.7 (NOVEL PROTEIN).	Unknown	1	0.996094	0.129444	0.326781	191678	17.5483	156510	17.2559	1.2247	0.292427	0.262196	0.278729	0.485714	C20ORF164	1	ortholog	BI538036 Length = 580	0.901899	316
66330	KIAA0650	Chr:18	KIAA0650 PROTEIN (FRAGMENT).	Unknown	0.988281	0.990234	0.186547	0.251336	97328.7	16.5706	80593.9	16.2984	1.20764	0.272195	0.264594	0.265115	0.2	KIAA0650	1	ortholog	BG694187 Length = 272	0.932806	253
126450	MGC4174	Chr:1	HYPOTHETICAL 29.4 KDA PROTEIN.	Unknown	0.988281	0.996094	0.11527	0.067016	103183	16.6548	94897.7	16.5341	1.0873	0.120757	0.265234	0.278527	0.2	MGC4174	1	ortholog	TC168599 similar to GP|12803987|gb|AAH02843.1 Unknown (protein for MGC:4174) {Homo sapiens}, partial (72%) Length = 650	0.850622	482
120965	HTATIP2	Chr:11	HIV-1 TAT INTERACTIVE PROTEIN 2, 30 KD; TAT-INTERACTING PROTEIN (30KD); HIV-1 TAT INTERACTIVE PROTEIN 2, 30 KDA	GO:0008181 (tumor suppressor) GO:0005515 (protein binding) GO:0003713 (transcription co-activator activity) GO:0003702 (RNA polymerase II transcription factor activity)	0.996094	1	0.208644	0.253727	191974	17.5506	157608	17.266	1.21804	0.284565	0.27024	0.27024	0.485714	HTATIP2	1	ortholog	CB438553 Length = 694	0.912356	696
126399	ITGA5	Chr:12	INTEGRIN ALPHA-5 PRECURSOR (FIBRONECTIN RECEPTOR ALPHA SUBUNIT) (INTEGRIN ALPHA-F) (VLA-5) (CD49E)	GO:0004895 (cell adhesion receptor activity)	0.996094	0.998047	0.1979	0.394101	133373	17.0251	178547	17.4459	0.746991	-0.420837	0.27458	0.298344	0.342857	ITGA5	1	ortholog	TC170848 alpha-5 integrin subunit Length = 1902	0.898265	1268
123802	MFAP1	Chr:15	MICROFIBRILLAR-ASSOCIATED PROTEIN 1.	GO:0005201 (extracellular matrix structural constituent)	0.988281	0.984375	0.173244	0.219878	102823	16.6498	87107.7	16.4105	1.18041	0.23929	0.274777	0.275003	0.685714	MFAP1	1	ortholog	TC178190 homologue to GP|23270781|gb|AAH23557.1 microfibrillar-associated protein 1 {Homo sapiens}, partial (51%) Length = 822	0.927835	679
123664	C4BPA	Chr:1	C4B-BINDING PROTEIN ALPHA CHAIN PRECURSOR (C4BP) (PROLINE-RICH PROTEIN) (PRP)	Unknown	0.990234	0.990234	0.034289	0.299232	110592	16.7549	93614.1	16.5144	1.18136	0.240444	0.27494	0.313112	0.342857	C4BPA	1	ortholog	TC170932 C4BP alpha chain; complement component 4 binding protein, alpha [Bos taurus] Length = 2201	0.831933	357
112780	FLJ20008	Chr:1	Unknown	Unknown	0.513672	0.560547	0.643934	0.969722	10683.7	13.3831	5530.59	12.4332	1.93175	0.94991	0.282109	0.284635	0.342857	FLJ20008	1	ortholog	TC156596 homologue to GP|14017895|dbj|BAB47468. KIAA1839 protein {Homo sapiens}, partial (51%) Length = 1164	0.892473	186
123934	MGC3222	Chr:3	HYPOTHETICAL 44.9 KDA PROTEIN.	Unknown	0.984375	0.990234	0.242067	0.245228	85530.2	16.3841	104894	16.6786	0.815393	-0.294433	0.285297	0.287225	0.342857	MGC3222	1	ortholog	TC155422 elastin Length = 1127	0.864823	651
121145	KIAA1533	Chr:19	KIAA1533 PROTEIN (FRAGMENT).	Unknown	0.925781	0.984375	0.457297	0.546542	62603.4	15.934	98250	16.5842	0.637185	-0.650216	0.285782	0.298712	0.685714	KIAA1533	1	ortholog	TC171858 homologue to GP|22760671|dbj|BAC11289. unnamed protein product {Homo sapiens}, partial (98%) Length = 2497	0.917444	2144
67042	G3A	Chr:6	APOLIPOPROTEIN M (APOM) (G3A) (HSPC336)	GO:0005320 (apolipoprotein)	0.96875	0.984375	0.191466	0.242441	69845.8	16.0919	58436.1	15.8346	1.19525	0.257312	0.285883	0.286024	0.342857	G3A	1	ortholog	TC156784 similar to SP|O95445|APOM_HUMAN Apolipoprotein M (Apo-M) (ApoM) (G3a) (HSPC336). [Human] {Homo sapiens}, complete Length = 737	0.90894	604
109408	NDUFB2	Chr:7	NADH-UBIQUINONE OXIDOREDUCTASE AGGG SUBUNIT, MITOCHONDRIAL PRECURSOR (EC 1.6.5.3) (EC 1.6.99.3) (COMPLEX I-AGGG) (CI-AGGG)	GO:0008137 (NADH dehydrogenase (ubiquinone) activity) GO:0003954 (NADH dehydrogenase activity)	0.988281	0.996094	0.150627	0.179923	97145.2	16.5679	84799	16.3718	1.14559	0.196096	0.2871	0.287173	0.2	NDUFB2	1	ortholog	TC173864 NADH dehydrogenase; NADH dehydrogenase (ubiquinone) 1 beta subcomplex, 2, 8kDa [Bos taurus] Length = 693	0.903846	208
123581	SRGAP1	Chr:12	CDNA FLJ13837 FIS, CLONE THYRO1000748, MODERATELY SIMILAR TO RHO-GAPHEMATOPOIETIC PROTEIN C1.	Unknown	0.996094	1	0.621913	0.20821	162169	17.3071	227002	17.7923	0.714395	-0.485206	0.288548	0.30542	0.342857	SRGAP1	1	ortholog	BE845884 Length = 491	0.905738	488
127000	GPC3	Chr:X	GLYPICAN-3 PRECURSOR (INTESTINAL PROTEIN OCI-5) (GTR2-2) (MXR7)	GO:0015017 (glypican) GO:0005203 (proteoglycan)	0.988281	0.992188	0.203172	0.221649	106284	16.6976	89400.3	16.448	1.18886	0.249576	0.29308	0.293386	0.2	GPC3	1	ortholog	TC175365 homologue to GP|23271174|gb|AAH35972.1 glypican 3 {Homo sapiens}, partial (54%) Length = 1098	0.958457	337
121460	SLC25A11	Chr:17	MITOCHONDRIAL 2-OXOGLUTARATE/MALATE CARRIER PROTEIN (OGCP)	GO:0015367 (oxoglutarate/malate antiporter activity) GO:0005488 (binding)	0.988281	0.984375	0.317487	0.317303	111358	16.7648	86059	16.393	1.29397	0.371808	0.300586	0.303206	0.2	SLC25A11	1	ortholog	TC157803 2-oxoglutarate/malate carrier protein; 2-oxoglutarate carrier; solute carrier family 25 (mitochondrial carrier; oxoglutarate carrier), member 11 [Bos taurus] Length = 1183	0.922846	998
109338	FECH	Chr:18	FERROCHELATASE, MITOCHONDRIAL PRECURSOR (EC 4.99.1.1) (PROTOHEME FERRO-LYASE) (HEME SYNTHETASE)	GO:0016852 (cobalt chelatase activity) GO:0016851 (magnesium chelatase activity) GO:0008198 (ferrous iron binding) GO:0004325 (ferrochelatase activity)	0.994141	0.996094	0.187709	0.323161	142183	17.1174	116490	16.8298	1.22056	0.287547	0.308075	0.312498	0.485714	FECH	1	ortholog	TC175466 ferrochelatase; ferrochelatase [protoporphyria] [Bos taurus] Length = 1762	0.878481	395
122861	KIAA0321	Chr:14	KIAA0321 PROTEIN (FRAGMENT).	GO:0008270 (zinc ion binding)	0.990234	1	0.765891	0.212299	189455	17.5315	276269	18.0757	0.685765	-0.544214	0.309739	0.330125	0.342857	KIAA0321	1	ortholog	TC160070 homologue to GP|2224583|dbj|BAA20779.1 KIAA0321 {Homo sapiens}, partial (22%) Length = 1176	0.890821	1035
110423	NINJ1	Chr:9	NINJURIN 1 (NERVE INJURY-INDUCED PROTEIN 1)	GO:0005194 (cell adhesion molecule activity)	0.970703	0.966797	0.241949	0.487856	75644.2	16.2069	57214.5	15.8041	1.32212	0.402849	0.311764	0.318119	0.685714	NINJ1	1	ortholog	TC171873 homologue to SP|P70617|NIJ1_RAT Ninjurin 1 (Nerve injury-induced protein 1). [Rat] {Rattus norvegicus}, partial (94%) Length = 1123	0.864224	464
108330	PLIN	Chr:15	PERILIPIN (PERI) (LIPID DROPLET-ASSOCIATED PROTEIN).	GO:0008289 (lipid binding)	0.861328	0.871094	0.508484	0.435092	39780.6	15.2798	26894	14.715	1.47916	0.564781	0.312329	0.322213	0.485714	PLIN	1	paralog	TC152467 GP|1263104|emb|CAA65760.1 ORF {Bos taurus}, complete Length = 1920	0.965116	86
121124	TIM3	Chr:5	T CELL IMMUNOGLOBULIN MUCIN 3; HEPATITIS A VIRUS CELLULAR RECEPTOR 2	Unknown	0.966797	0.982422	0.229166	0.305158	71416.1	16.124	88763.6	16.4377	0.804565	-0.313719	0.314988	0.323562	0.685714	TIM3	1	ortholog	TC185987 weakly similar to GP|18182533|gb|AAL65157.1 T cell immunoglobulin mucin-3 {Homo sapiens}, partial (31%) Length = 909	0.838983	236
121496	KIAA0446	Chr:1	KIAA0446 PROTEIN (FRAGMENT).	GO:0005488 (binding) GO:0005215 (transporter activity)	0.761719	0.773437	0.840235	0.408984	29519.1	14.8494	15563.5	13.9259	1.89669	0.923482	0.317544	0.346998	0.685714	KIAA0446	1	ortholog	TC180497 homologue to GP|14250748|gb|AAH08843.1 Similar to CG5805 gene product {Homo sapiens}, partial (50%) Length = 1002	0.918033	671
66617	KPNA2	Chr:17	IMPORTIN ALPHA-2 SUBUNIT (KARYOPHERIN ALPHA-2 SUBUNIT) (SRP1-ALPHA)(RAG COHORT PROTEIN 1).	GO:0008565 (protein transporter activity) GO:0008139 (nuclear localization sequence binding)	0.974609	0.9375	0.153241	0.350657	72451	16.1447	59833	15.8687	1.21089	0.276065	0.328623	0.340768	0.685714	KPNA2	1	ortholog	TC175010 homologue to EGAD|4279|4227 RCH1 {Homo sapiens}, partial (30%) Length = 716	0.900585	342
111999	C5ORF3	Chr:5	HYPOTHETICAL 55.5 KDA PROTEIN.	GO:0017076 (purine nucleotide binding)	0.966797	0.992188	0.244563	0.23904	70615.7	16.1077	84694.4	16.37	0.83377	-0.262279	0.330726	0.33169	0.485714	C5ORF3	1	ortholog	TC165436 similar to GP|8570641|gb|AAF76523.1| unknown {Homo sapiens}, partial (44%) Length = 670	0.906606	439
113298	FLJ23018	Chr:X	CDNA: FLJ23018 FIS, CLONE LNG00903.	Unknown	0.935547	0.951172	0.554607	0.178803	62726.9	15.9368	43984.4	15.4247	1.42612	0.512091	0.333743	0.363944	0.685714	FLJ23018	1	ortholog	CB224085 Length = 531	0.905882	425
121313	ORC1L	Chr:1	ORIGIN RECOGNITION COMPLEX SUBUNIT 1 (REPLICATION CONTROL PROTEIN 1)	GO:0005524 (ATP binding) GO:0003677 (DNA binding)	0.945312	0.962891	0.318742	0.247363	78677.9	16.2637	63212.8	15.9479	1.24465	0.315741	0.33561	0.342987	0.342857	ORC1L	1	ortholog	TC178650 homologue to PIR|G02329|G02329 replication control protein 1 - human, partial (38%) Length = 1009	0.900888	676
126510	KIAA1184	Chr:2	MYOFIBRILLOGENESIS REGULATOR MR-2	Unknown	0.996094	0.994141	0.326459	0.293241	164307	17.326	129925	16.9873	1.26463	0.338718	0.336217	0.34036	0.685714	KIAA1184	1	ortholog	TC175609 homologue to PIR|T12479|T12479 hypothetical protein DKFZp564N1362.1 - human (fragment), partial (96%) Length = 616	0.931264	451
111801	IER5	Chr:1	HYPOTHETICAL 33.7 KDA PROTEIN.	Unknown	0.982422	0.978516	0.271264	0.248208	91717.5	16.4849	75512.8	16.2044	1.2146	0.280475	0.338231	0.341132	0.342857	IER5	1	ortholog	TC169477 similar to GP|7981270|emb|CAB91983.1 hypothetical protein {Homo sapiens}, partial (95%) Length = 2199	0.865937	731
112402	CDC6	Chr:17	CDC6 HOMOLOG; CDC6 (CELL DIVISION CYCLE 6, S. CEREVISIAE) HOMOLOG; CDC18 (CELL DIVISION CYCLE 18, S.POMBE, HOMOLOG)-LIKE; CDC6-RELATED PROTEIN	GO:0005524 (ATP binding) GO:0003750 (cell cycle regulator) GO:0000166 (nucleotide binding)	0.798828	0.789063	0.475917	0.370104	27944.6	14.7703	20090.4	14.2942	1.39094	0.476064	0.342316	0.352578	0.485714	CDC6	1	ortholog	TC177767 similar to GP|1684903|gb|AAB38317.1| Cdc6-related protein {Homo sapiens}, partial (24%) Length = 456	0.909091	407
126856	SLC22A1LS	Chr:11	SOLUTE CARRIER FAMILY 22 (ORGANIC CATION TRANSPORTER), MEMBER 1-LIKE ANTISENSE; ORGANIC CATION TRANSPORTER-LIKE 2 ANTISENSE; BECKWITH-WIEDEMANN SYNDROME CHROMOSOME REGION 1, CANDIDATE B; BECKWITH-WIEDEMANN REGION 1B	GO:0005554 (molecular_function unknown)	0.988281	0.982422	0.100016	0.198155	88376.7	16.4314	79248.8	16.2741	1.11518	0.157277	0.350127	0.360039	0.685714	SLC22A1LS	0
122857	MGC11316	Chr:17	HYPOTHETICAL 3.7 KDA PROTEIN.	Unknown	0.992188	0.998047	0.056148	0.126723	113783	16.7959	122261	16.8996	0.930654	-0.103683	0.35068	0.368975	0.685714	MGC11316	0
120910	IDI2	Chr:10	ISOPENTENYL-DIPHOSPHATE DELTA-ISOMERASE 2 (EC 5.3.3.2) (IPP ISOMERASE 2) (ISOPENTENYL PYROPHOSPHATE ISOMERASE 2) (IPPI2)	GO:0004452 (isopentenyl-diphosphate delta-isomerase activity)	0.976562	0.984375	0.189258	0.231123	76932.6	16.2313	66262.6	16.0159	1.16103	0.2154	0.351534	0.351629	0.485714	IDI2	0
110999	ATF2	Chr:2	CYCLIC-AMP-DEPENDENT TRANSCRIPTION FACTOR ATF-2 (ACTIVATING TRANSCRIPTION FACTOR 2) (CAMP RESPONSE ELEMENT BINDING PROTEIN CRE- BP1) (HB16)	GO:0003713 (transcription co-activator activity) GO:0003702 (RNA polymerase II transcription factor activity)	0.935547	0.921875	0.242113	0.287445	59120.8	15.8514	71792.7	16.1315	0.823494	-0.28017	0.351868	0.356403	0.2	ATF2	1	ortholog	TC161338 homologue to PIR|A42026|A42026 cAMP response element-binding protein 3 - mouse, partial (40%) Length = 880	0.952087	647
122397	FLJ20311	Chr:7	CDNA FLJ12682 FIS, CLONE NT2RM4002452.	Unknown	0.988281	0.994141	0.102698	0.084345	93823.6	16.5177	87710.7	16.4205	1.06969	0.097198	0.353063	0.355528	0.685714	FLJ20311	1	ortholog	TC174986 similar to GP|10434324|dbj|BAB14219. unnamed protein product {Homo sapiens}, partial (17%) Length = 781	0.840456	351
120522	ACY1	Chr:3	AMINOACYLASE-1 (EC 3.5.1.14) (N-ACYL-L-AMINO-ACID AMIDOHYDROLASE) (ACY-1)	GO:0008237 (metallopeptidase activity) GO:0004046 (aminoacylase activity)	0.953125	0.992188	0.349905	0.210071	73425.1	16.164	89423.9	16.4484	0.821091	-0.284386	0.353533	0.356924	0.342857	ACY1	1	ortholog	TC170438 similar to PIR|JN0584|JN0584 aminoacylase (EC 3.5.1.14) I - pig, complete Length = 1445	0.889605	1241
109863	EMP2	Chr:16	EPITHELIAL MEMBRANE PROTEIN-2 (EMP-2) (XMP PROTEIN)	Unknown	0.957031	0.982422	0.47001	0.264657	91965.7	16.4888	68708.7	16.0682	1.33849	0.420603	0.35955	0.377011	0.485714	EMP2	1	ortholog	TC181647 similar to SP|P54851|EMP2_HUMAN Epithelial membrane protein-2 (EMP-2) (XMP protein). [Human] {Homo sapiens}, partial (97%) Length = 655	0.849741	386
122965	GRN	Chr:17	GRANULINS PRECURSOR (ACROGRANIN) [CONTAINS: PARAGRANULIN; GRANULIN 1 (GRANULIN G); GRANULIN 2 (GRANULIN F); GRANULIN 3 (GRANULIN B); GRANULIN 4 (GRANULIN A); GRANULIN 5 (GRANULIN C); GRANULIN 6 (GRANULIN D); GRANULIN 7 (GRANU [Source:SWISSPROT;Acc:P28799]	GO:0005125 (cytokine activity)	0.990234	0.996094	0.17048	0.178177	130196	16.9903	115335	16.8155	1.12885	0.174858	0.363744	0.363958	0.485714	GRN	1	ortholog	TC152749 similar to PIR|JC1284|GYHU granulin precursor [validated] - human, partial (87%) Length = 1651	0.864322	597
121916	CNN2	Chr:19	CALPONIN H2, SMOOTH MUSCLE (NEUTRAL CALPONIN)	GO:0005516 (calmodulin binding) GO:0003779 (actin binding)	0.910156	0.929688	0.704939	0.54873	119114	16.862	73415.6	16.1638	1.62247	0.698188	0.364308	0.378216	0.485714	CNN2	1	ortholog	TC151066 homologue to SP|Q99439|CLP2_HUMAN Calponin H2 smooth muscle (Neutral calponin). [Human] {Homo sapiens}, partial (84%) Length = 1157	0.904968	463
108191	VRK2	Chr:2	VACCINIA RELATED KINASE 2; VACCINIA-RELATED KINASE-2	GO:0005524 (ATP binding) GO:0004674 (protein serine/threonine kinase activity)	0.988281	0.982422	0.133925	0.392432	89804.2	16.4545	74361.6	16.1823	1.20767	0.272225	0.365607	0.383344	0.342857	VRK2	1	ortholog	AW426546 Length = 440	0.883028	436
109424	MGC2452	Chr:22	HYPOTHETICAL 7.8 KDA PROTEIN.	Unknown	0.996094	1	0.16217	0.140113	159609	17.2842	176983	17.4333	0.901828	-0.149076	0.36977	0.369836	0.2	MGC2452	0
125334	NDUFA7	Chr:19	NADH-UBIQUINONE OXIDOREDUCTASE SUBUNIT B14.5A (EC 1.6.5.3)(EC 1.6.99.3) (COMPLEX I-B14.5A) (CI-B14.5A).	GO:0008137 (NADH dehydrogenase (ubiquinone) activity) GO:0003954 (NADH dehydrogenase activity)	1	1	0.329574	0.330268	222567	17.7639	279390	18.0919	0.796616	-0.328044	0.372222	0.374027	0.342857	NDUFA7	1	ortholog	TC172121 NADH dehydrogenase (ubiquinone); NADH dehydrogenase (ubiquinone) 1 alpha subcomplex, 7, 14.5kDa [Bos taurus] Length = 510	0.878963	347
124402	PAIP2	Chr:5	PABP-INTERACTING PROTEIN 2; POLYADENYLATE BINDING PROTEIN-INTERACTING PROTEIN	Unknown	1	1	0.254353	0.434232	160413	17.2914	207694	17.6641	0.772351	-0.372671	0.376315	0.391363	0.685714	PAIP2	1	ortholog	TC153642 GP|13021843|gb|AAK11562.1 polyadenylate binding protein-interacting protein 2 {Homo sapiens}, complete Length = 1414	0.963255	381
124559	FLJ10349	Chr:1	CDNA FLJ10349 FIS, CLONE NT2RM2001100.	Unknown	0.996094	1	0.158089	0.235593	128860	16.9754	148082	17.176	0.870189	-0.200599	0.378027	0.386412	0.485714	FLJ10349	1	ortholog	AW417904 Length = 376	0.936782	348
122008	LCE	Chr:4	CDNA: FLJ23378 FIS, CLONE HEP16248 (UNKNOWN) (PROTEIN FORMGC:5487).	Unknown	0.994141	1	0.776532	0.343317	184357	17.4921	264973	18.0155	0.695756	-0.523347	0.378525	0.384799	0.342857	LCE	1	ortholog	TC163950 homologue to GP|16967208|gb|AAL14239.1 long-chain fatty-acyl elongase {Mus musculus}, partial (59%) Length = 781	0.934891	599
115266	KIAA1373	Chr:10	SIMILAR TO ASSOCIATED MOLECULE WITH THE SH3 DOMAIN OF STAM	Unknown	0.894531	0.847656	0.585018	0.762211	55566.2	15.7619	35478.2	15.1146	1.56621	0.647274	0.37873	0.37989	0.342857	KIAA1373	1	ortholog	TC159751 homologue to GP|14789993|gb|AAH10846.1 Similar to associated molecule with the SH3 domain of STAM {Homo sapiens}, partial (64%) Length = 1081	0.886693	759
66478	EPOR,RGL3	Chr:19	ERYTHROPOIETIN RECEPTOR PRECURSOR (EPO-R)	GO:0004900 (erythropoietin receptor activity)	0.916016	0.925781	0.521968	0.227884	53925.7	15.7187	40024.3	15.2886	1.34733	0.430098	0.383666	0.405714	0.485714	EPOR_RGL3	1	ortholog	NP216497|U61399.1|AAB03871.1 erythropoietin receptor Length = 686	0.85277	686
125207	HSPC055	Chr:16	CDNA FLJ20318 FIS, CLONE HEP08704 (FRAGMENT).	GO:0003676 (nucleic acid binding)	0.988281	1	0.286451	0.211475	116668	16.832	137253	17.0665	0.850019	-0.234433	0.388209	0.388881	0.685714	HSPC055	1	ortholog	TC155375 homologue to GP|6841348|gb|AAF29027.1| HSPC055 {Homo sapiens}, partial (70%) Length = 493	0.942169	415
126519	KLF3	Chr:4	KRUPPEL-LIKE FACTOR 3 (BASIC KRUPPEL-LIKE FACTOR) (CACCC-BOX BINDING PROTEIN BKLF) (TEF-2)	GO:0003700 (transcription factor activity)	0.994141	0.996094	0.160923	0.148116	112314	16.7772	124280	16.9232	0.903715	-0.14606	0.389355	0.389367	0.685714	KLF3	1	ortholog	TC184271 homologue to SP|P57682|KLF3_HUMAN Kruppel-like factor 3 (Basic kruppel-like factor) (CACCC-box binding protein BKLF) (TEF-2). [Human], partial (56%) Length = 716	0.874396	414
125339	MGC2654	Chr:16	CDNA FLJ12433 FIS, CLONE NT2RM1000032.	Unknown	0.994141	0.996094	0.120364	0.18054	124973	16.9313	113316	16.79	1.10287	0.141267	0.393956	0.396955	0.485714	MGC2654	1	ortholog	TC154945 similar to GP|19353687|gb|AAH24814.1 Unknown (protein for MGC:38788) {Mus musculus}, partial (90%) Length = 1226	0.84749	518
121383	SLC7A6	Chr:16	SOLUTE CARRIER FAMILY 7 (CATIONIC AMINO ACID TRANSPORTER, Y+ SYSTEM), MEMBER 6	GO:0005279 (amino acid-polyamine transporter activity)	1	1	0.179921	0.082093	178317	17.4441	194728	17.5711	0.915727	-0.127011	0.39517	0.407214	0.342857	SLC7A6	1	paralog	TC181353 homologue to SP|Q9UM01|YLA1_HUMAN Y+L amino acid transporter 1 (y(+)L-type amino acid transporter 1) (y+LAT-1) (Y+LAT1), partial (58%) Length = 995	0.795181	332
122743	DSG1	Chr:18	DESMOGLEIN 1 PRECURSOR (DESMOSOMAL GLYCOPROTEIN 1) (DG1) (DGI) (PEMPHIGUS FOLIACEUS ANTIGEN)	GO:0008014 (calcium-dependent cell adhesion molecule activity) GO:0005509 (calcium ion binding)	0.996094	0.996094	0.321642	0.413177	162105	17.3066	128231	16.9684	1.26416	0.338185	0.397226	0.397235	0.342857	DSG1	1	ortholog	TC178246 Desmoglein; desmoglein 1 [Bos taurus] Length = 3232	0.881323	1542
108316	RAB3IL1	Chr:11	RAB3A INTERACTING PROTEIN-LIKE 1.	Unknown	0.986328	0.996094	0.417039	0.377163	100308	16.6141	77195.6	16.2362	1.2994	0.377847	0.399388	0.403401	0.685714	RAB3IL1	1	ortholog	BF605946 Length = 467	0.90708	452
110223	DLD	Chr:7	DIHYDROLIPOAMIDE DEHYDROGENASE, MITOCHONDRIAL PRECURSOR (EC 1.8.1.4)	GO:0016491 (oxidoreductase activity) GO:0015036 (disulfide oxidoreductase activity) GO:0008246 (electron transfer flavoprotein) GO:0004148 (dihydrolipoamide dehydrogenase activity)	0.988281	0.994141	0.342822	0.356754	107403	16.7127	85723.3	16.3874	1.2529	0.325269	0.39992	0.401043	0.485714	DLD	1	ortholog	TC174062 GP|1339989|gb|AAB01381.1| dihydrolipoamide dehydrogenase {Homo sapiens}, partial (33%) Length = 1628	0.902081	817
125187	ERCC2	Chr:19	TFIIH BASAL TRANSCRIPTION FACTOR COMPLEX HELICASE SUBUNIT (EC 3.6.1.-) (DNA-REPAIR PROTEIN COMPLEMENTING XP-D CELLS) (XERODERMA PIGMENTOSUM GROUP D COMPLEMENTING PROTEIN) (CXPD) (DNA EXCISION REPAIR PROTEIN ERCC-2)	GO:0005524 (ATP binding) GO:0004003 (ATP dependent DNA helicase activity)	0.949219	0.955078	0.454397	0.28514	77071.5	16.2339	59644.2	15.8641	1.29219	0.369817	0.405125	0.417523	0.685714	ERCC2	1	ortholog	TC171315 homologue to SP|P18074|XPD_HUMAN TFIIH basal transcription factor complex helicase subunit (EC 3.6.1.-), partial (72%) Length = 1838	0.918886	1652
66894	PARL	Chr:3	SIMILAR TO PRESENILINS ASSOCIATED RHOMBOID-LIKE PROTEIN.	Unknown	0.894531	0.886719	0.502681	0.523339	46761.4	15.513	33643.7	15.038	1.3899	0.47498	0.406099	0.408693	0.485714	PARL	1	ortholog	TC154283 homologue to GP|15559382|gb|AAH14058.1 presenilins associated rhomboid-like protein {Homo sapiens}, partial (81%) Length = 1124	0.915418	934
125046	TPD52L2	Chr:20	TUMOR PROTEIN D54 (HD54) (D52-LIKE 2)	Unknown	0.996094	1	0.086908	0.265332	181868	17.4725	206784	17.6578	0.879508	-0.185231	0.416359	0.438649	0.485714	TPD52L2	1	ortholog	TC150596 homologue to SP|O43399|TD54_HUMAN Tumor protein D54 (hD54) (D52-like 2). [Human] {Homo sapiens}, partial (78%) Length = 607	0.89154	461
108839	DKFZP434I1930	Chr:19	HYPOTHETICAL 87.1 KDA PROTEIN.	GO:0003677 (DNA binding)	0.929688	0.921875	0.31724	0.488491	59691.5	15.8652	46804.1	15.5143	1.27535	0.350891	0.418645	0.419751	0.342857	DKFZP434I1930	1	ortholog	CB169231 Length = 747	0.904	125
124006	FLJ12691	Chr:2	CDNA FLJ12691 FIS, CLONE NT2RM4002571, WEAKLY SIMILAR TO H.SAPIENSUDP-GALNAC:POLYPEPTIDE N-ACETYLGALACTOSAMINYLTRANSFERASE (T2).	GO:0016932 (transferase activity\, transferring glycosyl groups) GO:0004653 (polypeptide N-acetylgalactosaminyltransferase activity)	0.980469	0.994141	0.348857	0.34058	101352	16.629	125375	16.9359	0.808394	-0.306869	0.419443	0.420551	0.685714	FLJ12691	1	ortholog	TC179828 homologue to GP|21438766|emb|CAD34770. unnamed protein product {Homo sapiens}, partial (45%) Length = 763	0.898507	670
66977	AIG-1	Chr:6	ANDROGEN INDUCED PROTEIN; CGI-103 PROTEIN	Unknown	0.990234	0.996094	0.119702	0.041877	112847	16.784	119002	16.8606	0.948278	-0.076618	0.425375	0.443086	0.485714	AIG-1	1	ortholog	TC158841 homologue to GP|19263925|gb|AAH25278.1 androgen induced protein {Homo sapiens}, complete Length = 1097	0.944862	399
110380	TPS1,TPSB2	Chr:16	ALPHA-TRYPTASE PRECURSOR (EC 3.4.21.59) (TRYPTASE 1).	GO:0030019 (tryptase activity) GO:0004295 (trypsin activity) GO:0004263 (chymotrypsin activity)	0.912109	0.935547	0.715491	0.239381	78683.6	16.2638	54113.6	15.7237	1.45405	0.540072	0.427607	0.451989	0.485714	TPS1_TPSB2	1	ortholog	TC161280 tryptase Length = 883	0.880531	226
126461	IMP13	Chr:1	IMPORTIN 13; KIAA0724 GENE PRODUCT; RAN BINDING PROTEIN 13	GO:0008565 (protein transporter activity)	0.994141	0.998047	0.350924	0.33673	130065	16.9889	159816	17.2861	0.813838	-0.297186	0.431415	0.43224	0.485714	IMP13	1	ortholog	TC170259 homologue to PIR|T17276|T17276 hypothetical protein DKFZp434D0635.1 - human (fragment), partial (73%) Length = 1964	0.94651	1963
123164	ERBB3	Chr:12	RECEPTOR PROTEIN-TYROSINE KINASE ERBB-3 PRECURSOR (EC 2.7.1.112) (C-ERBB3) (TYROSINE KINASE-TYPE CELL SURFACE RECEPTOR HER3)	GO:0005524 (ATP binding) GO:0005006 (epidermal growth factor receptor activity)	0.994141	1	0.164452	0.200196	139819	17.0932	156181	17.2529	0.895234	-0.159663	0.431451	0.434192	0.485714	ERBB3	1	ortholog	TC163963 homologue to GP|22219397|pdb|1M6B|A Chain A Structure Of The Her3 (Erbb3) Extracellular Domain, partial (38%) Length = 724	0.929558	724
122425	HDAC8	Chr:X	CDA07	GO:0004407 (histone deacetylase activity)	0.488281	0.494141	0.660938	1.08434	8718.16	13.0898	5298.11	12.3713	1.64552	0.718545	0.432768	0.432768	0.342857	HDAC8	1	ortholog	TC161955 homologue to GP|8118721|gb|AAF73076.1| class I histone deacetylase {Homo sapiens}, partial (59%) Length = 723	0.915909	440
108272	KIAA0537	Chr:12	PROBABLE SERINE/THREONINE-PROTEIN KINASE KIAA0537 (EC 2.7.1.-)	GO:0005524 (ATP binding) GO:0004674 (protein serine/threonine kinase activity)	0.929688	0.945312	0.214832	0.405042	60125.2	15.8757	73808.6	16.1715	0.81461	-0.295819	0.432927	0.447125	0.885714	KIAA0537	1	ortholog	TC155905 Length = 839	0.872289	415
124082	CARD4	Chr:7	CASPASE RECRUITMENT DOMAIN PROTEIN 4 (NOD1 PROTEIN)	GO:0016329 (apoptosis regulator activity) GO:0008656 (caspase activator activity)	0.994141	1	0.291467	0.309183	155515	17.2467	130437	16.993	1.19226	0.253694	0.440057	0.440467	0.485714	CARD4	0
125010	NDUFS2	Chr:1	NADH-UBIQUINONE OXIDOREDUCTASE 49 KDA SUBUNIT, MITOCHONDRIAL PRECURSOR (EC 1.6.5.3) (EC 1.6.99.3) (COMPLEX I-49KD) (CI-49KD)	GO:0009497 (3Fe-4S/4Fe-4S electron transfer carrier) GO:0008137 (NADH dehydrogenase (ubiquinone) activity) GO:0003954 (NADH dehydrogenase activity)	0.996094	1	0.253816	0.181928	173695	17.4062	196998	17.5878	0.881711	-0.181622	0.443414	0.444666	0.485714	NDUFS2	1	ortholog	TC154506 NADH:ubiquinone oxidoreductase (428 AA) Length = 1607	0.916185	1384
124693	PSMB3	Chr:17	PROTEASOME SUBUNIT BETA TYPE 3 (EC 3.4.25.1) (PROTEASOME THETA CHAIN) (PROTEASOME CHAIN 13) (PROTEASOME COMPONENT C10-II)	GO:0008233 (peptidase activity) GO:0004299 (proteasome endopeptidase activity)	1	1	0.190503	0.134314	201229	17.6185	220700	17.7517	0.911779	-0.133244	0.452287	0.454145	0.685714	PSMB3	1	ortholog	TC173163 GP|5757661|gb|AAD50537.1| proteasome subunit C10-II {Mus musculus}, complete Length = 755	0.94127	630
123580	FLJ21174	Chr:X	CDNA: FLJ21174 FIS, CLONE CAS11066.	Unknown	0.992188	1	0.544743	0.355943	134396	17.0361	172533	17.3965	0.778955	-0.360388	0.455171	0.456054	0.2	FLJ21174	1	paralog	TC155123 similar to GP|17646146|gb|AAL40909.1 B lymphocyte activation-related protein {Homo sapiens}, partial (38%) Length = 1183	0.861386	303
111985	FLJ14728	Chr:16	HYPOTHETICAL 59.6 KDA PROTEIN (FRAGMENT).	Unknown	0.875	0.988281	0.640554	0.155885	70134	16.0978	88343	16.4308	0.793882	-0.333004	0.467745	0.486564	0.342857	FLJ14728	1	ortholog	TC165439 homologue to GP|22760475|dbj|BAC11214. unnamed protein product {Homo sapiens}, partial (25%) Length = 595	0.881395	430
123250	CCT2	Chr:12	T-COMPLEX PROTEIN 1, BETA SUBUNIT (TCP-1-BETA) (CCT-BETA).	GO:0005524 (ATP binding) GO:0003754 (chaperone activity)	0.994141	0.996094	0.189206	0.168403	126286	16.9463	139193	17.0867	0.907269	-0.140398	0.469839	0.469849	0.485714	CCT2	1	ortholog	TC170990 homologue to SP|P78371|TCPB_HUMAN T-complex protein 1 beta subunit (TCP-1-beta) (CCT-beta). [Human] {Homo sapiens}, partial (92%) Length = 1744	0.919388	1439
108318	LOC51093	Chr:1	CGI-41 PROTEIN	Unknown	0.996094	1	0.199446	0.108456	198177	17.5964	181269	17.4678	1.09327	0.128655	0.47272	0.482721	0.685714	LOC51093	1	ortholog	TC172790 homologue to GP|15277461|gb|AAH11382.1 Unknown (protein for MGC:8732) {Homo sapiens}, partial (86%) Length = 1302	0.903025	1124
121591	HBXIP	Chr:1	HEPATITIS B VIRUS X INTERACTING PROTEIN (HBX-INTERACTING PROTEIN) (HBV X INTERACTING PROTEIN)	GO:0003800 (antiviral response protein activity)	0.996094	1	0.108274	0.066267	153162	17.2247	145850	17.1541	1.05013	0.070569	0.475019	0.481689	0.685714	HBXIP	1	ortholog	TC175833 SP|O43504|XIP_HUMAN Hepatitis B virus X interacting protein (HBX-interacting protein) (HBV X interacting protein)., complete Length = 574	0.956835	278
115143	SLC4A1	Chr:17	BAND 3 ANION TRANSPORT PROTEIN (ANION EXCHANGE PROTEIN 1) (AE 1) (CD233 ANTIGEN)	GO:0008509 (anion transporter activity) GO:0005555 (blood group antigen) GO:0005452 (inorganic anion exchanger activity)	0.912109	0.904297	0.468791	0.456694	63164	15.9468	49031.4	15.5814	1.28823	0.365395	0.475291	0.477341	0.485714	SLC4A1	1	ortholog	TC175634 mutant band 3 protein R664X; erythroid-specific band 3 protein [Bos taurus] Length = 3625	0.883166	796
121248	KHSRP	Chr:19	KH-TYPE SPLICING REGULATORY PROTEIN (FUSE BINDING PROTEIN 2); KH-TYPE SPLICING REGULATORY PROTEIN (FUSE-BINDING PROTEIN 2)	Unknown	0.970703	0.978516	0.169448	0.259326	72099	16.1377	81323.2	16.3114	0.886573	-0.173689	0.477747	0.484491	0.885714	KHSRP	1	paralog	BI976032 Length = 311	0.873418	316
125134	CD48	Chr:1	B-LYMPHOCYTE ACTIVATION MARKER BLAST-1 PRECURSOR (BCM1 SURFACE ANTIGEN) (LEUCOCYTE ANTIGEN MEM-102) (TCT.1) (ANTIGEN CD48)	GO:0005557 (lymphocyte antigen)	0.964844	0.976562	0.245622	0.312665	78262.5	16.256	67549.4	16.0437	1.1586	0.212379	0.481475	0.481715	0.485714	CD48	0
121577	FLJ22393	Chr:1	CDNA: FLJ22393 FIS, CLONE HRC07880.	Unknown	0.923828	0.894531	0.327348	0.650786	64620.6	15.9797	50115.2	15.613	1.28944	0.366747	0.483698	0.488175	0.485714	FLJ22393	1	ortholog	BE721909 Length = 549	0.918322	453
108177	ARHGEF7	Chr:13	RHO GUANINE NUCLEOTIDE EXCHANGE FACTOR 7 (PAK-INTERACTING EXCHANGE FACTOR BETA) (BETA-PIX) (COOL-1) (P85)	GO:0008433 (guanyl-nucleotide exchange factor activity) GO:0005085 (guanyl-nucleotide exchange factor activity)	0.921875	0.943359	0.672189	0.365279	77703.1	16.2457	56867.2	15.7953	1.3664	0.450375	0.48647	0.500371	0.885714	ARHGEF7	1	ortholog	BM482241 Length = 489	0.856269	327
111465	ARHGEF9	Chr:X	CDC42 GUANINE EXCHANGE FACTOR 9; CDC42 GUANINE EXCHANGE FACTOR (GEF) 9	GO:0008433 (guanyl-nucleotide exchange factor activity)	0.996094	0.996094	0.127388	0.195676	135463	17.0475	124456	16.9253	1.08844	0.122265	0.488607	0.491534	0.485714	ARHGEF9	1	ortholog	AW344637 Length = 160	0.942308	156
124471	ABCE1	Chr:4	RNASE L INHIBITOR.	GO:0009497 (3Fe-4S/4Fe-4S electron transfer carrier) GO:0008428 (ribonuclease inhibitor activity) GO:0005524 (ATP binding) GO:0004009 (ATP-binding cassette (ABC) transporter activity) GO:0000166 (nucleotide binding)	0.992188	0.996094	0.172824	0.303834	130835	16.9974	115498	16.8175	1.1328	0.179889	0.490166	0.494684	0.685714	ABCE1	1	ortholog	CB537863 Length = 550	0.946396	541
126303	ALDOC	Chr:17	FRUCTOSE-BISPHOSPHATE ALDOLASE C (EC 4.1.2.13) (BRAIN-TYPE ALDOLASE)	GO:0004332 (fructose-bisphosphate aldolase activity)	0.992188	0.996094	0.336931	0.332436	153666	17.2294	129050	16.9776	1.19075	0.251867	0.491653	0.492568	0.685714	ALDOC	1	ortholog	TC171277 homologue to GP|11231095|dbj|BAB18142. hypothetical protein {Macaca fascicularis}, complete Length = 1617	0.902672	1572
66428	INSL4	Chr:9	EARLY PLACENTA INSULIN-LIKE PEPTIDE PRECURSOR (EPIL) (PLACENTIN) (INSULIN-LIKE PEPTIDE 4)	GO:0005180 (peptide hormone) GO:0005159 (insulin-like growth factor receptor binding)	0.962891	0.988281	0.421528	0.112225	99508.5	16.6025	83802.4	16.3547	1.18742	0.247828	0.492476	0.513383	1	INSL4	0
122160	CGR19	Chr:14	CELL GROWTH REGULATORY WITH RING FINGER DOMAIN	Unknown	0.994141	0.990234	0.194996	0.208015	114476	16.8047	103199	16.6551	1.10927	0.149605	0.493912	0.493952	0.685714	CGR19	1	ortholog	TC157005 homologue to GP|1724073|gb|AAC50897.1| cell growth regulator CGR19 {Homo sapiens}, complete Length = 2276	0.915094	1166
109277	KIAA1431	Chr:19	R31665_2	GO:0003677 (DNA binding) GO:0003676 (nucleic acid binding)	0.988281	0.990234	0.390371	0.415513	118373	16.853	96167.5	16.5533	1.23091	0.299724	0.49461	0.495158	0.485714	KIAA1431	1	ortholog	TC166978 weakly similar to GP|20306666|gb|AAH28377.1 hypothetical protein FLJ14855 {Homo sapiens}, partial (55%) Length = 631	0.840367	545
122217	GBE1	Chr:3	1,4-ALPHA-GLUCAN BRANCHING ENZYME (EC 2.4.1.18) (GLYCOGEN BRANCHING ENZYME) (BRANCHER ENZYME)	GO:0004556 (alpha-amylase activity) GO:0004553 (hydrolase activity\, hydrolyzing O-glycosyl compounds) GO:0003844 (1\,4-alpha-glucan branching enzyme activity)	0.984375	0.994141	0.205132	0.389794	92313.8	16.4943	109173	16.7363	0.845572	-0.242	0.496359	0.507883	0.885714	GBE1	0
66931	FLJ20307	Chr:18	KIAA1703 PROTEIN (FRAGMENT).	Unknown	0.988281	0.996094	0.216171	0.333013	116996	16.8361	101868	16.6363	1.14851	0.19976	0.501443	0.503542	0.685714	FLJ20307	1	ortholog	BM251590 Length = 355	0.826816	179
122814	CSE1L	Chr:20	IMPORTIN-ALPHA RE-EXPORTER (CHROMOSOME SEGREGATION 1-LIKE PROTEIN) (CELLULAR APOPTOSIS SUSCEPTIBILITY PROTEIN)	GO:0008565 (protein transporter activity) GO:0008262 (importin-alpha export receptor activity)	0.988281	0.998047	0.169315	0.230904	101831	16.6358	112992	16.7859	0.901224	-0.150042	0.502171	0.506111	0.485714	CSE1L	1	ortholog	BE685326 Length = 572	0.891501	553
109140	RB1CC1	Chr:9	CDNA FLJ12643 FIS, CLONE NT2RM4001969, MODERATELY SIMILAR TOR.NORVEGICUS IP63 PROTEIN (FRAGMENT).	Unknown	0.802734	0.953125	0.732977	0.357735	37314.3	15.1874	48886.8	15.5772	0.763279	-0.389718	0.50265	0.507152	0.685714	RB1CC1	1	ortholog	TC178389 similar to GP|10434256|dbj|BAB14190. unnamed protein product {Homo sapiens}, partial (24%) Length = 602	0.926882	465
126404	GALE	Chr:1	UDP-GLUCOSE 4-EPIMERASE (EC 5.1.3.2) (GALACTOWALDENASE) (UDP- GALACTOSE 4-EPIMERASE)	GO:0003978 (UDP-glucose 4-epimerase activity) GO:0003824 (catalytic activity)	0.988281	0.984375	0.137449	0.365411	99385	16.6007	115135	16.813	0.863201	-0.212232	0.503113	0.519502	0.342857	GALE	1	ortholog	TC150728 homologue to GP|4581414|emb|CAB40159.1 dJ886K2.3(GALE (UDP-galactose-4-epimerase)) {Homo sapiens}, partial (89%) Length = 1498	0.908854	768
122331	LANCL2	Chr:7	LANC (BACTERIAL LANTIBIOTIC SYNTHETASE COMPONENT C)-LIKE 2; TESTIS-SPECIFIC ADRIAMYCIN SENSITIVITY PROTEIN; G PROTEIN-COUPLED RECEPTOR 69B	Unknown	0.982422	0.974609	0.154954	0.201554	83349.4	16.3469	76257.6	16.2186	1.093	0.128291	0.506373	0.507129	0.685714	LANCL2	1	ortholog	TC180964 homologue to GP|12227252|emb|CAC21715. LanC-like protein 2 {Homo sapiens}, partial (31%) Length = 479	0.917112	374
124040	MBTPS1	Chr:16	MEMBRANE-BOUND TRANSCRIPTION FACTOR SITE-1 PROTEASE PRECURSOR (EC 3.4.21.-) (SITE-1 PROTEASE) (SUBTILISIN/KEXIN-ISOZYME-1) (SKI-1)	GO:0004289 (subtilase activity)	0.990234	1	0.173916	0.338307	122939	16.9076	141432	17.1097	0.869247	-0.202162	0.506819	0.517944	0.685714	MBTPS1	1	ortholog	TC158221 homologue to PIR|T43492|T43492 hypothetical protein DKFZp434A219.1 - human (fragment), partial (78%) Length = 1352	0.916883	385
122169	FLJ23221	Chr:1	CDNA: FLJ23221 FIS, CLONE ADSU01965.	Unknown	0.919922	0.949219	0.450516	0.29552	75563.1	16.2054	61944.8	15.9187	1.21985	0.286698	0.50744	0.515072	0.685714	FLJ23221	1	ortholog	TC151466 similar to GP|17389431|gb|AAH17761.1 hypothetical protein FLJ23221 {Homo sapiens}, partial (74%) Length = 817	0.822542	417
125806	NDST3	Chr:4	HEPARAN SULFATE N-DEACETYLASE/N-SULFOTRANSFERASE 3.	GO:0004393 (heparin N-deacetylase/N-sulfotransferase activity)	0.996094	0.998047	0.105739	0.28368	152024	17.2139	169791	17.3734	0.895358	-0.159463	0.510259	0.525959	0.885714	NDST3	1	paralog	AW654841 Length = 510	0.8625	80
120944	ELF4	Chr:X	E74-LIKE FACTOR 4 (ETS DOMAIN TRANSCRIPTION FACTOR)	GO:0003713 (transcription co-activator activity) GO:0003700 (transcription factor activity)	0.5	0.566406	0.988573	0.861297	9734.55	13.2489	5924.91	12.5326	1.64299	0.716321	0.510441	0.518275	0.885714	ELF4	1	ortholog	TC178659 similar to GP|10800436|emb|CAC12950. dJ510O21.2.2 (E74-like factor 4 (ets domain transcription factor)) {Homo sapiens}, partial (32%) Length = 574	0.894075	557
125222	FXYD2	Chr:11	13.2 KDA PROTEIN IN CHROMOSOME 11	Unknown	0.994141	0.996094	0.090348	0.137706	127303	16.9579	134940	17.042	0.943402	-0.084055	0.510747	0.515718	0.885714	FXYD2	1	paralog	TC165368 gamma subunit of sodium potassium ATPase; FXYD domain containing ion transport regulator 2 [Bos taurus] Length = 196	0.896104	77
124951	PARVB	Chr:22	BETA-PARVIN (AFFIXIN) (CGI-56)	Unknown	0.996094	0.996094	0.105711	0.230439	139460	17.0895	127949	16.9652	1.08997	0.124286	0.511071	0.519998	0.685714	PARVB	1	ortholog	TC161385 similar to SP|Q9ES46|PARB_MOUSE Beta-parvin. [Mouse] {Mus musculus}, partial (47%) Length = 769	0.85086	523
120458	AHSG	Chr:3	ALPHA-2-HS-GLYCOPROTEIN PRECURSOR (FETUIN-A) (ALPHA-2-Z-GLOBULIN) (BA-ALPHA-2-GLYCOPROTEIN) (PRO2743)	GO:0005213 (structural constituent of chorion (sensu Insecta)) GO:0005211 (plasma glycoprotein) GO:0005203 (proteoglycan) GO:0005202 (collagen) GO:0004869 (cysteine protease inhibitor activity)	1	1	0.172662	0.127183	174008	17.4088	187385	17.5156	0.928612	-0.106852	0.51151	0.512809	0.685714	AHSG	1	ortholog	AW657349 Length = 550	0.829502	522
113302	CS	Chr:12	CITRATE SYNTHASE, MITOCHONDRIAL PRECURSOR (EC 4.1.3.7)	GO:0004108 (citrate (Si)-synthase activity)	0.996094	1	0.172692	0.211767	163584	17.3197	180011	17.4577	0.908746	-0.138051	0.514561	0.516665	0.485714	CS	1	ortholog	TC155773 citrate synthase [Bos taurus] Length = 1865	0.929308	1358
123873	VCP	Chr:9	TRANSITIONAL ENDOPLASMIC RETICULUM ATPASE (TER ATPASE) (15S MG(2+)-ATPASE P97 SUBUNIT) (VALOSIN CONTAINING PROTEIN) (VCP) [CONTAINS:VALOSIN].	GO:0005524 (ATP binding) GO:0004002 (ATPase activity) GO:0000166 (nucleotide binding)	0.988281	1	0.360316	0.5405	114457	16.8044	144941	17.1451	0.789682	-0.340656	0.516777	0.524609	0.685714	VCP	1	ortholog	TC168703 GP|14043149|gb|AAH07562.1 Unknown (protein for MGC:15489) {Homo sapiens}, partial (92%) Length = 2735	0.924891	1611
122976	MIL1	Chr:22	MIL1 PROTEIN	GO:0016329 (apoptosis regulator activity)	0.996094	1	0.334062	0.21684	178501	17.4456	203849	17.6371	0.875652	-0.19157	0.520099	0.522167	0.485714	MIL1	1	ortholog	TC153702 similar to GP|14043326|gb|AAH07658.1 Unknown (protein for MGC:747) {Homo sapiens}, partial (52%) Length = 948	0.884013	319
120850	HCGIX	Chr:6	PERB11 FAMILY MEMBER IN MHC CLASS I REGION	GO:0005554 (molecular_function unknown)	0.992188	0.994141	0.25002	0.221366	93766.3	16.5168	83595.2	16.3511	1.12167	0.165648	0.52122	0.522536	0.342857	HCGIX	0
126309	MGMT	Chr:18	METHYLATED-DNA--PROTEIN-CYSTEINE METHYLTRANSFERASE (EC 2.1.1.63) (6-O-METHYLGUANINE-DNA METHYLTRANSFERASE).	GO:0009008 (DNA-methyltransferase activity) GO:0003908 (methylated-DNA-[protein]-cysteine S-methyltransferase activity) GO:0003677 (DNA binding)	0.986328	0.994141	0.170019	0.240563	79738	16.283	72331.1	16.1423	1.1024	0.140652	0.526846	0.528282	0.685714	MGMT	0
113481	DKFZP434C091	Chr:1	HYPOTHETICAL 48.9 KDA PROTEIN (FRAGMENT).	Unknown	0.986328	0.990234	0.197598	0.186504	80862.7	16.3032	73784.3	16.171	1.09593	0.132161	0.526987	0.527516	0.342857	DKFZP434C091	0
123950	IFNAR2	Chr:21	INTERFERON-ALPHA/BETA RECEPTOR BETA CHAIN PRECURSOR (IFN-ALPHA-REC) (TYPE I INTERFERON RECEPTOR) (IFN-R) (INTERFERON ALPHA/BETA RECEPTOR- 2)	GO:0004905 (interferon-alpha/beta receptor activity) GO:0004896 (hematopoietin/interferon-class (D200-domain) cytokine receptor activity) GO:0003800 (antiviral response protein activity)	0.996094	1	0.380182	0.253742	171344	17.3865	198946	17.602	0.861258	-0.215483	0.527873	0.529365	0.485714	IFNAR2	1	ortholog	TC155846 interferon alpha/beta receptor-2; interferon (alpha, beta and omega) receptor 2; interferon, beta; receptor [Bos taurus] Length = 2448	0.847826	230
110589	STAT5B	Chr:17	SIGNAL TRANSDUCER AND ACTIVATOR OF TRANSCRIPTION 5B.	GO:0004871 (signal transducer activity) GO:0003700 (transcription factor activity)	0.964844	0.962891	0.28897	0.200176	70825.5	16.112	62798.1	15.9384	1.12783	0.173547	0.528722	0.533579	0.885714	STAT5B	1	ortholog	TC156070 mammary gland factor STAT5B; signal transducer and activator of transcription 5B [Bos taurus] Length = 2718	0.920108	2228
124575	ZNF200	Chr:16	ZINC FINGER PROTEIN 200	GO:0005554 (molecular_function unknown) GO:0003677 (DNA binding)	0.996094	0.996094	0.181231	0.157892	135958	17.0528	125394	16.9361	1.08425	0.116693	0.528723	0.529832	0.685714	ZNF200	1	paralog	CB458024 Length = 649	0.828571	105
123743	CNIL	Chr:14	CORNICHON HOMOLOG (TGAM77)	Unknown	1	1	0.209104	0.348998	197833	17.5939	173477	17.4044	1.1404	0.189537	0.531176	0.534302	0.685714	CNIL	1	ortholog	TC157646 GP|23314603|gb|AAN20191.1 Sequence 63 from patent US 6410709, complete Length = 1589	0.932079	957
126795	CTH	Chr:1	CYSTATHIONINE GAMMA-LYASE (EC 4.4.1.1) (GAMMA-CYSTATHIONASE)	GO:0004123 (cystathionine gamma-lyase activity)	0.980469	0.994141	0.242194	0.368915	91542.8	16.4822	106489	16.7003	0.859645	-0.218187	0.532162	0.53843	0.685714	CTH	1	ortholog	BE589440 Length = 322	0.880435	184
108854	SERHL	Chr:22	HYPOTHETICAL 12.6 KDA PROTEIN.	Unknown	0.726562	0.78125	0.827343	0.526757	24583.7	14.5854	17207.9	14.0708	1.42863	0.514631	0.532277	0.542684	1	SERHL	1	paralog	TC155081 similar to GP|21594345|gb|AAH31838.1 Similar to CGI-96 protein {Homo sapiens}, partial (98%) Length = 2284	0.875	312
125823	CA14	Chr:1	CARBONIC ANHYDRASE XIV PRECURSOR (EC 4.2.1.1) (CARBONATE DEHYDRATASE XIV) (CA-XIV)	GO:0008270 (zinc ion binding) GO:0004089 (carbonate dehydratase activity)	0.990234	0.988281	0.269177	0.295671	114090	16.7998	100089	16.6109	1.13988	0.188887	0.535811	0.535844	0.685714	CA14	1	ortholog	TC155620 similar to SP|Q9ULX7|CAHE_HUMAN Carbonic anhydrase XIV precursor (EC 4.2.1.1) (Carbonate dehydratase XIV) (CA-XIV). [Human], complete Length = 1564	0.892262	1021
66454	GAS2	Chr:11	GROWTH-ARREST-SPECIFIC PROTEIN 2 (GAS-2)	Unknown	0.986328	0.996094	0.157197	0.218349	92425.8	16.496	84717.2	16.3704	1.09099	0.125641	0.536486	0.537798	0.685714	GAS2	1	ortholog	TC165949 homologue to SP|O43903|GAS2_HUMAN Growth-arrest-specific protein 2 (GAS-2). [Human] {Homo sapiens}, partial (55%) Length = 597	0.943327	547
109385	DAZAP2	Chr:2	KIAA0058 PROTEIN (DAZ ASSOCIATED PROTEIN 2).	Unknown	0.996094	1	0.25695	0.275956	147025	17.1657	130314	16.9916	1.12824	0.174068	0.545341	0.545396	0.485714	DAZAP2	1	ortholog	TC152415 GP|12803067|gb|AAH02334.1 DAZ associated protein 2 {Homo sapiens}, complete Length = 700	0.924757	412
111460	CCNT1	Chr:12	CYCLIN T1 (CYCLIN T) (CYCT1)	GO:0003751 (cyclin-dependent protein kinase\, intrinsic regulator activity)	0.818359	0.839844	1.02678	0.732851	50595.5	15.6267	32333.4	14.9807	1.56481	0.645985	0.546024	0.555649	0.685714	CCNT1	0
120215	KIAA1856	Chr:14	EUKARYOTIC TRANSLATION INITIATION FACTOR 5 (EIF-5)	GO:0003924 (GTPase activity) GO:0003743 (translation initiation factor activity)	0.984375	0.982422	0.095931	0.336647	84105.3	16.3599	94524.9	16.5284	0.889769	-0.168497	0.548991	0.56591	0.885714	KIAA1856	1	ortholog	TC155627 homologue to SP|P55010|IF5_HUMAN Eukaryotic translation initiation factor 5 (eIF-5). [Human] {Homo sapiens}, partial (38%) Length = 934	0.957159	887
124543	FST	Chr:5	FOLLISTATIN PRECURSOR (FS) (ACTIVIN-BINDING PROTEIN)	Unknown	0.988281	0.996094	0.274616	0.305483	107275	16.711	94256.1	16.5243	1.13812	0.186655	0.550647	0.550659	0.685714	FST	1	ortholog	TC157095 follistatin Length = 1080	0.921698	1060
121267	ALDH4A1	Chr:1	DELTA-1-PYRROLINE-5-CARBOXYLATE DEHYDROGENASE, MITOCHONDRIAL PRECURSOR(EC 1.5.1.12) (P5C DEHYDROGENASE).	GO:0016491 (oxidoreductase activity) GO:0005489 (electron transporter activity) GO:0004029 (aldehyde dehydrogenase (NAD) activity) GO:0003842 (1-pyrroline-5-carboxylate dehydrogenase activity)	0.974609	0.992188	0.221355	0.075893	86515.9	16.4007	92921.7	16.5037	0.931063	-0.103049	0.553281	0.565906	0.885714	ALDH4A1	1	ortholog	BI848331 Length = 561	0.866799	503
113290	CANX	Chr:5	CALNEXIN PRECURSOR (MAJOR HISTOCOMPATIBILITY COMPLEX CLASS I ANTIGEN-BINDING PROTEIN P88) (P90) (IP90)	GO:0005514 (calcium ion storage activity) GO:0003754 (chaperone activity)	1	1	0.412829	0.153236	190907	17.5425	217741	17.7323	0.876764	-0.18974	0.553712	0.564296	0.342857	CANX	1	ortholog	TC156233 homologue to PIR|A37273|A37273 calnexin precursor - dog, partial (58%) Length = 1456	0.867816	348
123640	S100A12	Chr:1	CALGRANULIN C (CAGC) (P6) (CGRP) (NEUTROPHIL S100 PROTEIN) (CALCIUM-BINDING PROTEIN IN AMNIOTIC FLUID 1) (CAAF1) (P6).	GO:0005509 (calcium ion binding)	0.986328	0.992188	0.082099	0.227315	91534.1	16.482	85118.7	16.3772	1.07537	0.104834	0.559192	0.570867	0.485714	S100A12	1	paralog	TC152663 calcium-binding protein in amniotic fluid 1; S100 calcium binding protein A12 (calgranulin C) [Bos taurus] Length = 757	0.819209	177
120112	HYA22	Chr:3	NUCLEAR LIM INTERACTOR-INTERACTING FACTOR 1 (NLI-INTERACTING FACTOR 1) (NIF-LIKE PROTEIN) (YA22 PROTEIN) (HYA22)	GO:0005554 (molecular_function unknown)	0.976562	0.970703	0.291919	0.365426	87421.5	16.4157	101083	16.6252	0.864844	-0.209488	0.565106	0.567788	0.685714	HYA22	1	ortholog	TC156266 SP|P58465|NIF1_MOUSE Nuclear LIM interactor-interacting factor 1 (NLI-interacting factor 1) (NIF-like protein). [Mouse], partial (52%) Length = 823	0.915162	554
122442	SLC2A4RG	Chr:20	SLC2A4 REGULATOR; GLUT4 ENHANCER FACTOR	GO:0003700 (transcription factor activity)	0.984375	0.992188	0.405965	0.312011	112997	16.7859	96391.5	16.5566	1.17227	0.229305	0.567059	0.570442	0.685714	SLC2A4RG	1	ortholog	TC155575 similar to GP|14627122|emb|CAC44024. dJ583P15.5.1 (Glut4 enhancer factor (isoform 3) ) {Homo sapiens}, partial (66%) Length = 1553	0.865014	363
121535	FLJ00058	Chr:19	FLJ00058 PROTEIN (FRAGMENT).	Unknown	0.990234	0.996094	0.070258	0.191286	100308	16.6141	94445.7	16.5272	1.06208	0.086886	0.567557	0.578883	0.885714	FLJ00058	0
125674	ZNF76	Chr:6	ZINC FINGER PROTEIN 76	GO:0003677 (DNA binding)	0.994141	0.996094	0.186357	0.428851	120625	16.8802	139962	17.0947	0.861842	-0.214505	0.568344	0.580194	1	ZNF76	1	ortholog	BE756928 Length = 538	0.915547	521
115277	GPR65	Chr:14	G PROTEIN-COUPLED RECEPTOR 65; T-CELL DEATH-ASSOCIATED GENE 8	GO:0004930 (G-protein coupled receptor activity)	0.984375	0.994141	0.159984	0.292718	93679.2	16.5154	84952.8	16.3744	1.10272	0.141067	0.569767	0.574359	0.885714	GPR65	1	ortholog	TC169624 similar to GP|23243460|gb|AAH35633.1 similar to G protein-coupled receptor {Homo sapiens}, partial (23%) Length = 1027	0.859459	185
127360	ADRB2	Chr:5	HYPOTHETICAL 26.7 KDA PROTEIN.	GO:0005554 (molecular_function unknown)	0.876953	0.861328	0.780109	0.773871	72025.6	16.1362	51453.3	15.651	1.39982	0.485244	0.572047	0.574352	0.685714	ADRB2	0
123056	SART1	Chr:11	SART-1 (SQUAMOUS CELL CARCINOMA ANTIGEN RECOGNISED BY T CELLS).	GO:0008222 (tumor antigen)	0.988281	1	0.299308	0.217555	129496	16.9825	144353	17.1392	0.897075	-0.156699	0.573164	0.574066	0.685714	SART1	1	ortholog	TC171964 GP|20381032|gb|AAH28823.1 squamous cell carcinoma antigen recognized by T-cells 1 {Mus musculus}, partial (23%) Length = 1607	0.918478	552
125723	SCYA3	Chr:17	SMALL INDUCIBLE CYTOKINE A3 PRECURSOR (CCL3) (MACROPHAGE INFLAMMATORY PROTEIN 1-ALPHA) (MIP-1-ALPHA) (TONSILLAR LYMPHOCYTE LD78 ALPHA PROTEIN) (G0/G1 SWITCH REGULATORY PROTEIN 19-1) (G0S19-1 PROTEIN) (SIS-BETA) (PAT 464.1)	GO:0008009 (chemokine activity) GO:0005194 (cell adhesion molecule activity) GO:0004871 (signal transducer activity) GO:0003800 (antiviral response protein activity)	0.996094	1	0.177494	0.232936	156821	17.2588	143892	17.1346	1.08985	0.124132	0.574519	0.575224	0.685714	SCYA3	1	ortholog	TC172663 macrophage inflammatory protein-1 alpha [Bos taurus]; chemokine (C-C motif) ligand 3-like 1 [Bos taurus] Length = 918	0.87234	141
124391	LOC92703	Chr:1	AMBIGUOUS	Unknown	0.988281	0.996094	0.168179	0.311551	106375	16.6988	118542	16.855	0.897365	-0.156233	0.574862	0.582774	1	LOC92703	1	ortholog	TC172777 homologue to GP|15341806|gb|AAH13073.1 Unknown (protein for MGC:17225) {Homo sapiens}, partial (46%) Length = 924	0.945378	476
126851	FLJ11160	Chr:10	EQUILIBRATIVE NUCLEOSIDE TRANSPORTER 3.	GO:0005337 (nucleoside transporter activity)	0.996094	0.996094	0.341131	0.383222	162977	17.3143	140321	17.0984	1.16146	0.215941	0.579341	0.579364	0.485714	FLJ11160	1	ortholog	TC173642 similar to GP|12656639|gb|AAK00958.1 equilibrative nucleoside transporter 3 {Homo sapiens}, partial (64%) Length = 2918	0.844551	624
124452	PFKFB4	Chr:3	6-PHOSPHOFRUCTO-2-KINASE/FRUCTOSE-2,6-BIPHOSPHATASE 4 (6PF-2-K/FRU- 2,6-P2ASE TESTIS-TYPE ISOZYME) [INCLUDES: 6-PHOSPHOFRUCTO-2-KINASE (EC 2.7.1.105); FRUCTOSE-2,6-BISPHOSPHATASE (EC 3.1.3.46)]	GO:0005524 (ATP binding) GO:0004330 (fructose-2\,6-bisphosphate 2-phosphatase activity) GO:0003873 (6-phosphofructo-2-kinase activity) GO:0003824 (catalytic activity)	0.988281	1	0.188206	0.279381	127303	16.9579	140723	17.1025	0.904631	-0.144599	0.581133	0.585406	1	PFKFB4	1	ortholog	TC161109 homologue to GP|4165894|gb|AAD09427.1| testis 6-phosphofructo-2-kinase/fructose 2 6-bisphosphatase {Homo sapiens}, partial (60%) Length = 869	0.919633	871
111572	CAT	Chr:11	CATALASE (EC 1.11.1.6)	GO:0004096 (catalase activity)	0.996094	1	0.405007	0.32249	204956	17.645	175740	17.4231	1.16624	0.221868	0.582174	0.58487	0.685714	CAT	1	ortholog	TC153010 SP|P00432|CATA_BOVIN Catalase (EC 1.11.1.6). [Bovine] {Bos taurus}, partial (69%) Length = 1768	0.889393	1103
124708	SKD1	Chr:18	SKD1 PROTEIN (VACUOLAR SORTING PROTEIN 4B)	GO:0008573 (peroxisome-assembly ATPase activity) GO:0005524 (ATP binding) GO:0000166 (nucleotide binding)	0.994141	0.996094	0.082297	0.179723	126566	16.9495	134194	17.034	0.943157	-0.08443	0.582571	0.59199	0.885714	SKD1	1	ortholog	TC183665 homologue to GP|11225485|gb|AAG33022.1 VPS4-2 ATPase {Homo sapiens}, partial (52%) Length = 699	0.888412	699
109423	SURF4	Chr:9	SURFEIT LOCUS PROTEIN 4	GO:0005554 (molecular_function unknown)	0.996094	0.992188	0.370455	0.411442	149362	17.1884	127459	16.9597	1.17184	0.228771	0.586447	0.586505	0.685714	SURF4	1	paralog	TC175448 SP|O15260|SUR4_HUMAN Surfeit locus protein 4. [Human] {Homo sapiens}, complete Length = 1280	0.913858	801
115080	KIAA0376	Chr:22	KIAA0376 PROTEIN (FRAGMENT).	Unknown	0.970703	0.982422	0.381883	0.417548	97899.1	16.579	83252.5	16.3452	1.17593	0.233802	0.586943	0.58705	0.485714	KIAA0376	1	ortholog	TC159480 homologue to GP|2280485|dbj|BAA21574.1 KIAA0376 {Homo sapiens}, partial (26%) Length = 721	0.838063	599
120398	RPC62	Chr:1	POLYMERASE (RNA) III (DNA DIRECTED) (62KD)	GO:0003902 (DNA-directed RNA polymerase III activity)	0.816406	0.9375	0.762528	0.548646	41988	15.3577	54388.6	15.731	0.772	-0.373327	0.591489	0.591587	0.485714	RPC62	1	ortholog	TC156575 homologue to GP|20159753|gb|AAM12033.1 RNA polymerase III subunit RPC62 {Homo sapiens}, complete Length = 2352	0.92125	1600
126295	HSGT1	Chr:10	SGT1 PROTEIN (HSGT1) (SUPPRESSOR OF GCR2)	GO:0003713 (transcription co-activator activity)	0.992188	0.996094	0.475166	0.359	133492	17.0264	157428	17.2643	0.84795	-0.237949	0.593506	0.593766	0.485714	HSGT1	1	ortholog	TC150979 similar to SP|O95905|SGT1_HUMAN SGT1 protein (hSGT1) (Suppressor of GCR2). [Human] {Homo sapiens}, partial (83%) Length = 1694	0.897846	1625
108955	SLC7A9	Chr:19	B(0,+)-TYPE AMINO ACID TRANSPORTER 1 (B(0,+)AT) (GLYCOPROTEIN- ASSOCIATED AMINO ACID TRANSPORTER B0,+AT1)	GO:0015184 (L-cystine transporter activity) GO:0005279 (amino acid-polyamine transporter activity)	0.996094	0.994141	0.18401	0.306406	116582	16.831	105667	16.6892	1.1033	0.141823	0.594427	0.597398	0.685714	SLC7A9	1	ortholog	TC161459 similar to GP|5823978|emb|CAB54003.1 glycoprotein-associated amino acid transporter hb0 +AT1 {Homo sapiens}, partial (59%) Length = 894	0.849099	888
111753	SIAT4A	Chr:8	CMP-N-ACETYLNEURAMINATE-BETA-GALACTOSAMIDE-ALPHA-2,3-SIALYLTRANSFERASE (EC 2.4.99.4) (BETA-GALACTOSIDE ALPHA-2,3-SIALYLTRANSFERASE) (ALPHA 2,3-ST) (GAL-NAC6S) (GAL-BETA-1,3-GALNAC-ALPHA-2,3-SIALYLTRANSFERASE) (ST3GALIA) (ST3O [Source:SWISSPROT;Acc:Q11201]	GO:0003836 (beta-galactoside alpha-2\,3-sialyltransferase activity)	0.78125	0.931641	0.926244	0.396163	35543.4	15.1173	46097.1	15.4924	0.771055	-0.375094	0.595331	0.600769	0.685714	SIAT4A	1	ortholog	TC174861 GP|12331190|emb|CAC24698. putative alpha-2 3-sialyltransferase {Bos taurus}, complete Length = 1074	0.864542	1004
122199	GDBR1	Chr:9	PUTATIVE GLIALBLASTOMA CELL DIFFERENTIATION-RELATED PROTEIN	Unknown	0.988281	0.998047	0.294491	0.255417	136702	17.0607	122560	16.9031	1.11539	0.157544	0.599202	0.600375	0.885714	GDBR1	1	ortholog	TC170827 homologue to GP|15080087|gb|AAH11822.1 Unknown (protein for MGC:19939) {Homo sapiens}, partial (69%) Length = 1333	0.901914	418
120533	HIPK2	Chr:7	HOMEODOMAIN-INTERACTING PROTEIN KINASE 2 (EC 2.7.1.-)	GO:0005524 (ATP binding) GO:0004713 (protein-tyrosine kinase activity) GO:0004674 (protein serine/threonine kinase activity) GO:0003714 (transcription co-repressor activity)	1	1	0.224846	0.42362	184629	17.4943	162416	17.3093	1.13677	0.184937	0.600331	0.604491	0.685714	HIPK2	1	ortholog	BF651515 Length = 458	0.934498	458
112808	FGL1	Chr:8	FIBRINOGEN-LIKE PROTEIN 1 PRECURSOR (HEPATOCYTE-DERIVED FIBRINOGEN- RELATED PROTEIN 1) (HFREP-1) (HEPASSOCIN) (HP-041)	GO:0008001 (fibrinogen)	0.566406	0.462891	1.57113	1.39848	15338.4	13.9049	8047.48	12.9743	1.90599	0.930542	0.603302	0.611056	0.685714	FGL1	1	ortholog	TC172154 similar to SP|Q08830|FGL1_HUMAN Fibrinogen-like protein 1 precursor (Hepatocyte-derived fibrinogen- related protein 1) (HFREP-1), complete Length = 1242	0.89044	931
123136	GCN5L2	Chr:17	GENERAL CONTROL OF AMINO ACID SYNTHESIS PROTEIN 5-LIKE 2 (EC 2.3.1.-) (HISTONE ACETYLTRANSFERASE GCN5) (HSGCN5)	GO:0008080 (N-acetyltransferase activity) GO:0003713 (transcription co-activator activity)	0.996094	1	0.274049	0.306623	123806	16.9177	110666	16.7558	1.11874	0.161875	0.60367	0.60367	0.885714	GCN5L2	1	ortholog	TC154741 PIR|S71789|S71789 GCN5 protein - human, partial (85%) Length = 1828	0.93076	881
124970	FLJ20371	Chr:14	HYPOTHETICAL 57.2 KDA PROTEIN.	Unknown	0.931641	0.982422	0.516886	0.55892	80160.5	16.2906	98938.1	16.5942	0.810208	-0.303636	0.606373	0.607862	0.885714	FLJ20371	1	ortholog	TC154913 homologue to GP|17512209|gb|AAH19087.1 Unknown (protein for MGC:29518) {Homo sapiens}, partial (81%) Length = 2974	0.898227	1297
124046	JAZ	Chr:5	DOUBLE-STRANDED RNA-BINDING ZINC FINGER PROTEIN JAZ	GO:0003725 (double-stranded RNA binding) GO:0003677 (DNA binding)	0.988281	0.994141	0.336125	0.393341	123779	16.9174	142752	17.1231	0.867092	-0.205743	0.606712	0.60831	0.885714	JAZ	1	ortholog	TC175104 homologue to GP|5813803|gb|AAD52018.1| double-stranded RNA-binding zinc finger protein JAZ {Homo sapiens}, partial (82%) Length = 1487	0.886364	572
124902	GFR	Chr:7	GUANINE NUCLEOTIDE EXCHANGE FACTOR FOR RAP1; M-RAS-REGULATED GEF; KIAA0277 GENE PRODUCT	GO:0005085 (guanyl-nucleotide exchange factor activity)	0.996094	1	0.26374	0.220465	146001	17.1556	132883	17.0198	1.09871	0.135816	0.607197	0.608537	1	GFR	0
125314	C1ORF2	Chr:1	COTE1 PROTEIN	GO:0005554 (molecular_function unknown)	0.992188	0.996094	0.247002	0.206473	135075	17.0434	123724	16.9168	1.09175	0.126639	0.608463	0.609739	0.685714	C1ORF2	1	ortholog	TC181484 homologue to GP|13676322|gb|AAH06493.1 chromosome 1 open reading frame 2 {Homo sapiens}, partial (53%) Length = 1078	0.901907	367
121605	SMARCB1	Chr:22	SWI/SNF RELATED, MATRIX ASSOCIATED, ACTIN DEPENDENT REGULATOR OF CHROMATIN SUBFAMILY B MEMBER 1 (INTEGRASE INTERACTOR 1 PROTEIN) (HSNF5) (BAF47)	GO:0008181 (tumor suppressor)	0.994141	1	0.275055	0.201043	170043	17.3755	154905	17.241	1.09772	0.134511	0.609425	0.612197	0.685714	SMARCB1	1	ortholog	TC154250 SP|Q9Z0H3|SNF5_MOUSE SWI/SNF related matrix associated actin dependent regulator of chromatin subfamily B member 1, complete Length = 1577	0.911672	1268
124718	NKTR	Chr:3	NK-TUMOR RECOGNITION PROTEIN (NATURAL-KILLER CELLS CYCLOPHILIN- RELATED PROTEIN) (NK-TR PROTEIN)	GO:0004600 (cyclophilin) GO:0003755 (peptidyl-prolyl cis-trans isomerase activity)	0.996094	1	0.371011	0.249187	176579	17.43	198532	17.599	0.889425	-0.169055	0.612002	0.61339	0.485714	NKTR	1	ortholog	TC181906 homologue to PIR|A47328|A47328 natural killer cell tumor-recognition protein - human, partial (17%) Length = 768	0.916558	767
123724	FLJ23467	Chr:1	CDNA: FLJ23467 FIS, CLONE HSI11213.	Unknown	0.992188	0.998047	0.172523	0.258098	129884	16.9869	119801	16.8703	1.08416	0.116579	0.616399	0.618169	0.885714	FLJ23467	1	ortholog	TC173589 homologue to GP|15080550|gb|AAH12013.1 hypothetical protein FLJ23467 {Homo sapiens}, complete Length = 1115	0.864833	836
126776	SMTN	Chr:22	SMOOTHELIN	GO:0008307 (structural constituent of muscle) GO:0003779 (actin binding)	0.996094	0.996094	0.152791	0.110216	128131	16.9673	122069	16.8973	1.04966	0.069923	0.628002	0.630256	0.685714	SMTN	1	ortholog	TC154565 homologue to GP|8546813|emb|CAA09077.2 smoothelein L1 large isoform {Homo sapiens}, partial (52%) Length = 1614	0.890959	1449
108852	NDUFS8	Chr:11	NADH-UBIQUINONE OXIDOREDUCTASE 23 KDA SUBUNIT, MITOCHONDRIAL PRECURSOR (EC 1.6.5.3) (EC 1.6.99.3) (COMPLEX I-23KD) (CI-23KD) (TYKY SUBUNIT)	GO:0009497 (3Fe-4S/4Fe-4S electron transfer carrier) GO:0008137 (NADH dehydrogenase (ubiquinone) activity) GO:0003954 (NADH dehydrogenase activity)	1	1	0.156278	0.13158	199935	17.6092	189746	17.5337	1.0537	0.075467	0.628563	0.629418	1	NDUFS8	1	ortholog	TC171580 NADH dehydrogenase (ubiquinone); NADH dehydrogenase (ubiquinone) Fe-S protein 8, 23kDa (NADH-coenzyme Q reductase) [Bos taurus] Length = 751	0.890601	649
123232	KIAA0595	Chr:10	PGC-1 RELATED CO-ACTIVATOR (HYPOTHETICAL PROTEIN KIAA0595)	GO:0003676 (nucleic acid binding)	1	1	0.424467	0.330953	221713	17.7583	253782	17.9532	0.873636	-0.194896	0.629272	0.629497	0.485714	KIAA0595	1	ortholog	TC169725 homologue to GP|13021892|gb|AAK11573.1 PGC-1 related co-activator {Homo sapiens}, partial (31%) Length = 1904	0.90539	1744
111122	LEAP-2	Chr:5	Unknown	Unknown	0.988281	0.996094	0.270113	0.357028	119922	16.8717	107182	16.7097	1.11887	0.162041	0.629426	0.629903	0.342857	LEAP-2	1	ortholog	TC164862 liver-expressed antimicrobial peptide 2 [Bos taurus] Length = 300	0.90566	106
124369	FLJ10773	Chr:1	CDNA FLJ10773 FIS, CLONE NT2RP4000246, MODERATELY SIMILAR TO NPCDERIVED PROLINE RICH PROTEIN 1.	Unknown	0.996094	0.996094	0.191999	0.205142	152474	17.2182	163658	17.3203	0.931662	-0.102121	0.633448	0.633768	0.685714	FLJ10773	1	ortholog	TC150477 Length = 999	0.936306	471
120197	MGC12837	Chr:2	HYPOTHETICAL 87.6 KDA PROTEIN.	GO:0005509 (calcium ion binding) GO:0004629 (phospholipase C activity) GO:0004435 (phosphoinositide phospholipase C)	0.980469	0.976562	0.347867	0.586999	119970	16.8723	102180	16.6408	1.1741	0.231554	0.643594	0.645604	0.685714	MGC12837	1	ortholog	BF604625 Length = 488	0.880252	476
124592	G6PC	Chr:17	GLUCOSE-6-PHOSPHATASE (EC 3.1.3.9) (G6PASE) (G-6-PASE)	GO:0004346 (glucose-6-phosphatase activity)	0.990234	0.986328	0.328122	0.603892	133425	17.0257	113636	16.7941	1.17414	0.231601	0.644072	0.647017	0.485714	G6PC	1	ortholog	CB465348 Length = 696	0.90389	437
120468	ERCC1	Chr:19	DNA EXCISION REPAIR PROTEIN ERCC-1	GO:0004520 (endodeoxyribonuclease activity) GO:0003677 (DNA binding)	0.994141	1	0.34436	0.171468	193090	17.5589	175456	17.4208	1.10051	0.138166	0.646046	0.653152	0.685714	ERCC1	1	ortholog	TC171806 similar to SP|P07992|ERC1_HUMAN DNA excision repair protein ERCC-1. [Human] {Homo sapiens}, partial (98%) Length = 1069	0.887931	696
126617	GCKR	Chr:2	GLUCOKINASE REGULATORY PROTEIN (GLUCOKINASE REGULATOR)	GO:0005529 (sugar binding) GO:0004857 (enzyme inhibitor activity)	0.988281	0.992188	0.138885	0.368756	125150	16.9333	114180	16.8009	1.09608	0.132353	0.647104	0.655244	0.342857	GCKR	0
111776	MGC2776	Chr:3	UNKNOWN (PROTEIN FOR MGC:4440) (PROTEIN FOR MGC:2776).	GO:0000213 (tRNA-intron endonuclease activity)	0.78125	0.886719	0.689399	0.432561	30100.6	14.8775	36225.6	15.1447	0.83092	-0.267219	0.654211	0.655414	1	MGC2776	1	ortholog	TC157786 similar to GP|13278819|gb|AAH04178.1 Unknown (protein for MGC:2776) {Homo sapiens}, partial (33%) Length = 1114	0.836431	269
125240	FLJ22794	Chr:11	CDNA: FLJ22794 FIS, CLONE KAIA2442.	Unknown	0.996094	0.996094	0.100879	0.331906	139812	17.0931	129216	16.9794	1.082	0.113703	0.65536	0.665498	0.885714	FLJ22794	0
110427	FLJ20551	Chr:3	CDNA FLJ20551 FIS, CLONE KAT11656.	GO:0005488 (binding)	0.972656	0.957031	0.200664	0.307367	75014.1	16.1949	68929.8	16.0728	1.08827	0.122034	0.656158	0.657883	0.685714	FLJ20551	1	ortholog	TC174081 homologue to GP|15341990|gb|AAH13194.1 Similar to hypothetical protein FLJ20551 {Homo sapiens}, partial (68%) Length = 951	0.866972	654
121794	PPP2R2A	Chr:8	SERINE/THREONINE PROTEIN PHOSPHATASE 2A, 55 KDA REGULATORY SUBUNIT B, ALPHA ISOFORM (PP2A, SUBUNIT B, B-ALPHA ISOFORM) (PP2A, SUBUNIT B, B55-ALPHA ISOFORM) (PP2A, SUBUNIT B, PR55-ALPHA ISOFORM) (PP2A, SUBUNIT B, R2-ALPHA ISOF [Source:SWISSPROT;Acc:Q00007]	GO:0008601 (protein phosphatase type 2A\, intrinsic regulator activity)	0.994141	0.996094	0.172104	0.078153	116026	16.8241	121174	16.8867	0.957518	-0.062628	0.657756	0.66403	1	PPP2R2A	1	ortholog	BM288457 Length = 502	0.957447	470
125831	KIAA1203	Chr:16	KIAA1203 PROTEIN (FRAGMENT).	GO:0004221 (ubiquitin thiolesterase activity) GO:0004197 (cysteine-type endopeptidase activity)	0.996094	0.994141	0.065087	0.284936	142490	17.1205	133392	17.0253	1.0682	0.095184	0.658277	0.670416	0.885714	KIAA1203	1	ortholog	AW427951 Length = 287	0.919598	199
110340	DNM1L	Chr:12	DYNAMIN 1-LIKE PROTEIN, ISOFORM 3; DYNAMIN-LIKE PROTEIN	GO:0008549 (dynamine GTPase activity) GO:0003924 (GTPase activity)	0.966797	0.988281	0.300072	0.411725	83189.4	16.3441	93880.9	16.5185	0.886116	-0.174433	0.658519	0.661186	1	DNM1L	1	ortholog	TC177477 GP|12652771|gb|AAH00136.1 Similar to dynamin 1-like {Homo sapiens}, partial (39%) Length = 838	0.948077	520
123933	AGTR1	Chr:3	TYPE-1 ANGIOTENSIN II RECEPTOR (AT1) (AT1AR)	GO:0004945 (angiotensin type II receptor activity) GO:0004930 (G-protein coupled receptor activity)	0.988281	0.996094	0.170533	0.254732	136415	17.0576	127429	16.9593	1.07051	0.098302	0.668516	0.67009	0.685714	AGTR1	1	ortholog	TC158677 adrenal angiotensin II type-1 receptor; angiotensin receptor 1 [angiotensin II receptor 1] [Bos taurus] Length = 3045	0.909091	1023
113533	ARL1	Chr:12	ADP-RIBOSYLATION FACTOR-LIKE PROTEIN 1	GO:0008047 (enzyme activator activity) GO:0005525 (GTP binding) GO:0005215 (transporter activity) GO:0003925 (small monomeric GTPase activity)	0.988281	0.994141	0.269131	0.288347	124151	16.9217	113819	16.7964	1.09077	0.125351	0.674526	0.674531	0.685714	ARL1	1	ortholog	TC159062 SP|P41276|ARL1_RAT ADP-ribosylation factor-like protein 1. [Rat] {Rattus norvegicus}, partial (71%) Length = 729	0.953297	364
121551	LAD1	Chr:1	LADININ 1 (LAD-1) (120 KDA LINEAR IGA BULLOUS DERMATOSIS ANTIGEN) (97 KDA LINEAR IGA BULLOUS DERMATOSIS ANTIGEN) (LINEAR IGA DISEASE ANTIGEN HOMOLOG) (LADA)	GO:0005198 (structural molecule activity)	0.853516	0.835938	0.568356	0.499673	38087.6	15.217	32235.1	14.9763	1.18156	0.240688	0.679596	0.680805	0.885714	LAD1	1	ortholog	TC175101 similar to GP|14602473|gb|AAH09742.1 ladinin 1 {Homo sapiens}, partial (33%) Length = 1499	0.87574	169
125148	RNAC	Chr:9	RNA 3'-TERMINAL PHOSPHATE CYCLASE-LIKE PROTEIN (HSPC338)	GO:0003963 (RNA-3'-phosphate cyclase activity)	0.988281	0.984375	0.269736	0.464242	108718	16.7302	97144.2	16.5678	1.11914	0.162389	0.682009	0.684389	0.685714	RNAC	1	ortholog	AW311885 Length = 432	0.909326	386
125797	C22ORF4	Chr:22	HYPOTHETICAL 34.3 KDA PROTEIN (CHROMOSOME 22 OPEN READING FRAME4).	Unknown	0.994141	0.996094	0.198095	0.273264	124580	16.9267	133967	17.0315	0.929929	-0.104808	0.68549	0.6875	0.885714	C22ORF4	1	ortholog	TC173255 similar to GP|13874508|dbj|BAB46876. hypothetical protein {Macaca fascicularis}, partial (39%) Length = 978	0.881148	488
124922	SZF1	Chr:3	KRAB-ZINC FINGER PROTEIN SZF1-1.	GO:0003677 (DNA binding) GO:0003676 (nucleic acid binding)	0.988281	0.996094	0.294258	0.297478	102344	16.6431	111869	16.7714	0.914857	-0.128382	0.686045	0.686187	0.685714	SZF1	0
115371	TNFSF13B	Chr:13	TUMOR NECROSIS FACTOR LIGAND SUPERFAMILY MEMBER 13B (TNF-AND APOL- RELATED LEUKOCYTE EXPRESSED LIGAND 1) (TALL-1) (B LYMPHOCYTE STIMULATOR) (BLYS) (B CELL-ACTIVATING FACTOR) (BAFF) (DENDRITIC CELL- DERIVED TNF-LIKE MOLECULE)	GO:0005164 (tumor necrosis factor receptor binding) GO:0005102 (receptor binding)	0.976562	0.978516	0.363676	0.600637	92346.6	16.4948	80315.7	16.2934	1.14979	0.201377	0.696492	0.698143	0.485714	TNFSF13B	1	ortholog	TC162424 homologue to GP|20150425|pdb|1JH5|A Chain A Crystal Structure Of Stall-1 Of Tnf Family Ligand, partial (90%) Length = 1061	0.858974	468
121324	SPTA1	Chr:1	SPECTRIN ALPHA CHAIN, ERYTHROCYTE (ERYTHROID ALPHA-SPECTRIN).	GO:0005509 (calcium ion binding) GO:0005200 (structural constituent of cytoskeleton) GO:0003780 (actin cross-linking activity)	0.777344	0.869141	0.762682	0.468205	31642.9	14.9496	37720.4	15.2031	0.838882	-0.25346	0.698517	0.699762	0.685714	SPTA1	1	ortholog	BE664841 Length = 565	0.864407	413
109788	SLC12A7	Chr:5	SOLUTE CARRIER FAMILY 12 (POTASSIUM/CHLORIDE TRANSPORTERS), MEMBER 7; POTASSIUM/CHLORIDE TRANSPORTER KCC4	GO:0015379 (potassium\:chloride symporter activity) GO:0005279 (amino acid-polyamine transporter activity) GO:0005215 (transporter activity)	0.96875	0.972656	0.099206	0.325918	71089.1	16.1173	66467.2	16.0204	1.06953	0.096984	0.699004	0.7077	1	SLC12A7	1	ortholog	TC163651 homologue to GP|10440500|dbj|BAB15783. FLJ00098 protein {Homo sapiens}, partial (18%) Length = 574	0.87234	423
121110	AF5Q31	Chr:5	Unknown	Unknown	0.988281	0.996094	0.250587	0.269872	116614	16.8314	125556	16.938	0.928782	-0.106588	0.703226	0.703516	0.885714	AF5Q31	1	ortholog	BE684587 Length = 561	0.945946	555
122641	LOC51015	Chr:5	CGI-111 PROTEIN	GO:0003824 (catalytic activity)	0.982422	0.986328	0.269183	0.226112	88764.8	16.4377	82817.4	16.3376	1.07181	0.100055	0.708725	0.709473	0.885714	LOC51015	1	ortholog	TC160370 homologue to GP|15559479|gb|AAH14105.1 Unknown (protein for MGC:20632) {Homo sapiens}, complete Length = 1398	0.925486	926
110513	LSR7	Chr:13	LIPOPOLYSACCHARIDE SPECIFIC RESPONSE-7 PROTEIN	Unknown	0.978516	0.992188	0.251496	0.317714	81495.9	16.3144	75362.5	16.2016	1.08139	0.112882	0.710564	0.710874	0.885714	LSR7	1	ortholog	TC178039 similar to GP|12697953|dbj|BAB21795. KIAA1704 protein {Homo sapiens}, partial (60%) Length = 734	0.908676	219
109107	OAZ	Chr:16	SMAD-AND OLF-INTERACTING ZINC FINGER PROTEIN (HYPOTHETICAL PROTEIN KIAA0760) (FRAGMENT)	GO:0003677 (DNA binding)	1	1	0.540073	0.249534	201773	17.6224	225554	17.7831	0.894564	-0.160743	0.71155	0.715844	0.342857	OAZ	1	ortholog	CB418540 Length = 637	0.951027	633
66470	ANXA5	Chr:4	ANNEXIN V (LIPOCORTIN V) (ENDONEXIN II) (CALPHOBINDIN I) (CBP-I)(PLACENTAL ANTICOAGULANT PROTEIN I) (PAP-I) (PP4) (THROMBOPLASTININHIBITOR) (VASCULAR ANTICOAGULANT-ALPHA) (VAC-ALPHA) (ANCHORIN CII).	GO:0008435 (anticoagulant activity) GO:0005544 (calcium-dependent phospholipid binding) GO:0005509 (calcium ion binding) GO:0004859 (phospholipase inhibitor activity)	1	1	0.40704	0.508654	296599	18.1782	262072	17.9996	1.13175	0.178554	0.714243	0.714368	0.485714	ANXA5	1	ortholog	TC153313 SP|P81287|ANX5_BOVIN Annexin V (Lipocortin V) (Endonexin II) (Calphobindin I) (CBP-I) (Placental anticoagulant protein I), partial (83%) Length = 999	0.918	500
66953	HSPC002	Chr:17	SIMILAR TO RETINOIC ACID INDUCED 12.	Unknown	0.988281	0.996094	0.19881	0.245329	104598	16.6745	111168	16.7624	0.940905	-0.087879	0.714853	0.715748	0.885714	HSPC002	1	ortholog	TC153590 similar to GP|19909515|dbj|BAB87800. dermal papilla derived protein 6 (DERP6) {Homo sapiens}, partial (96%) Length = 1198	0.860286	909
125278	CLDN4	Chr:7	CLAUDIN-4 (CLOSTRIDIUM PERFRINGENS ENTEROTOXIN RECEPTOR) (CPE-RECEPTOR) (CPE-R).	GO:0005198 (structural molecule activity) GO:0004888 (transmembrane receptor activity)	0.984375	0.976562	0.220412	0.469531	93087.5	16.5063	102950	16.6516	0.904201	-0.145285	0.720115	0.726055	0.885714	CLDN4	1	ortholog	TC153382 similar to SP|O14493|CLD4_HUMAN Claudin-4 (Clostridium perfringens enterotoxin receptor) (CPE- receptor) (CPE-R), complete Length = 1689	0.853026	347
123543	KIAA0346	Chr:17	Unknown	Unknown	0.992188	1	0.211748	0.370453	129545	16.9831	140538	17.1006	0.921777	-0.11751	0.72153	0.725465	1	KIAA0346	1	ortholog	TC176094 similar to GP|12847233|dbj|BAB27488. evidence:NAS~hypothetical protein~putative {Mus musculus}, complete Length = 880	0.910714	448
126722	DKFZP566K1924	Chr:2	HYPOTHETICAL 18.5 KDA PROTEIN (FRAGMENT).	Unknown	0.939453	0.978516	0.636889	0.612874	95148.4	16.5379	112094	16.7744	0.848825	-0.236461	0.724114	0.724306	0.685714	DKFZP566K1924	1	ortholog	TC174741 homologue to GP|15079383|gb|AAH11535.1 Unknown (protein for MGC:17718) {Homo sapiens}, partial (63%) Length = 1192	0.9	410
110307	DKFZP434L0117	Chr:1	CDNA FLJ13976 FIS, CLONE Y79AA1001594, WEAKLY SIMILAR TOHYALURONAN-MEDIATED MOTILITY RECEPTOR.	Unknown	0.601562	0.560547	0.964684	1.07676	10241.5	13.3221	7866.04	12.9414	1.30199	0.380717	0.727576	0.72786	0.685714	DKFZP434L0117	1	ortholog	TC184047 similar to GP|10436303|dbj|BAB14794. unnamed protein product {Homo sapiens}, partial (23%) Length = 562	0.918567	307
126474	MVK	Chr:12	MEVALONATE KINASE (EC 2.7.1.36) (MK)	GO:0005524 (ATP binding) GO:0004496 (mevalonate kinase activity)	0.992188	0.996094	0.123846	0.308608	133201	17.0232	125595	16.9384	1.06055	0.084819	0.7304	0.736066	0.685714	MVK	1	ortholog	TC154625 similar to GP|450346|emb|CAA53059.1| ORF for viral-cellular fusion transcript {Homo sapiens}, partial (67%) Length = 1875	0.839212	1219
111915	ABCG8	Chr:2	ATP-BINDING CASSETTE, SUB-FAMILY G, MEMBER 8 (STEROLIN-2)	GO:0005524 (ATP binding) GO:0004009 (ATP-binding cassette (ABC) transporter activity)	0.984375	0.984375	0.209523	0.584866	80761.3	16.3014	72588.2	16.1474	1.1126	0.153929	0.732839	0.738975	0.485714	ABCG8	0
112156	MYO5B	Chr:18	MYOSIN VB (MYOSIN 5B) (FRAGMENT).	GO:0005524 (ATP binding) GO:0005516 (calmodulin binding) GO:0003779 (actin binding) GO:0003774 (motor activity)	0.882812	0.947266	0.66235	0.160232	62691.8	15.936	55170	15.7516	1.13634	0.184395	0.735198	0.744703	0.685714	MYO5B	0
110379	LOC51635	Chr:14	CGI-86 PROTEIN	GO:0016491 (oxidoreductase activity)	0.867188	0.955078	0.700519	0.325476	51300.1	15.6467	58391.8	15.8335	0.878549	-0.186805	0.739085	0.742705	0.342857	LOC51635	1	ortholog	TC172948 similar to GP|4929641|gb|AAD34081.1| CGI-86 protein {Homo sapiens}, complete Length = 1580	0.865365	973
123652	RNF4	Chr:4	RING FINGER PROTEIN 4	GO:0008270 (zinc ion binding) GO:0003800 (antiviral response protein activity) GO:0003713 (transcription co-activator activity) GO:0003700 (transcription factor activity)	0.986328	0.994141	0.23441	0.217868	93513.4	16.5129	98847.8	16.5929	0.946034	-0.080036	0.740306	0.74031	0.485714	RNF4	1	ortholog	TC162956 similar to SP|P78317|RNF4_HUMAN RING finger protein 4. [Human] {Homo sapiens}, partial (97%) Length = 769	0.882629	213
125080	CGI-01	Chr:1	CGI-01 PROTEIN	GO:0008757 (S-adenosylmethionine-dependent methyltransferase activity)	0.960938	0.980469	0.399779	0.376021	98010.4	16.5806	89142.8	16.4438	1.09948	0.136817	0.742618	0.742891	0.885714	CGI-01	1	ortholog	TC156632 homologue to GP|6635135|dbj|BAA74882.2 KIAA0859 protein {Homo sapiens}, partial (71%) Length = 1763	0.910303	1650
115326	PRKWNK4	Chr:17	PUTATIVE PROTEIN KINASE WNK4	GO:0005524 (ATP binding) GO:0004713 (protein-tyrosine kinase activity) GO:0004674 (protein serine/threonine kinase activity)	0.990234	1	0.434698	0.17646	173744	17.4066	160008	17.2878	1.08585	0.118822	0.744929	0.751213	0.485714	PRKWNK4	1	ortholog	TC157179 homologue to GP|15131540|emb|CAC48387. serine/threonine protein kinase {Homo sapiens}, partial (20%) Length = 1099	0.876494	753
108358	DO	Chr:12	ECTO-ADP-RIBOSYLTRANSFERASE 4 (EC 2.4.2.31) (NAD(P)(+)--ARGININE ADP-RIBOSYLTRANSFERASE 4) (MONO(ADP-RIBOSYL) TRANSFERASE 4) (FRAGMENT)	GO:0003956 (NAD(P)-arginine ADP-ribosyltransferase activity)	0.984375	0.996094	0.510449	0.370264	87196.7	16.412	96920.5	16.5645	0.899673	-0.152527	0.745341	0.745845	0.885714	DO	1	ortholog	TC162187 mono (ADP-ribosyl)transferase [Bos taurus] Length = 1196	0.84322	236
111948	KIAA1485	Chr:8	KIAA1485 PROTEIN (FRAGMENT).	GO:0003677 (DNA binding)	0.941406	0.980469	0.350505	0.337857	63352.3	15.9511	58394.1	15.8335	1.08491	0.117574	0.749855	0.750008	0.885714	KIAA1485	1	ortholog	AW669876 Length = 365	0.868493	365
120184	STAT6	Chr:12	SIGNAL TRANSDUCER AND ACTIVATOR OF TRANSCRIPTION 6 (IL-4 STAT).	GO:0004871 (signal transducer activity) GO:0003700 (transcription factor activity)	0.996094	0.994141	0.262085	0.270605	106708	16.7033	100310	16.6141	1.06378	0.089203	0.753825	0.753834	0.885714	STAT6	1	ortholog	TC170548 signal transducer and activator of transcription 6 Length = 4435	0.908694	2519
124705	HSPC126	Chr:13	P36 TRAP/SMCC/PC2 SUBUNIT.	Unknown	0.990234	0.996094	0.254399	0.254386	130341	16.9919	122966	16.9079	1.05997	0.084028	0.757253	0.757289	0.885714	HSPC126	1	ortholog	TC155526 homologue to GP|10732795|gb|AAG22542.1 vitamin D receptor-interacting protein complex component DRIP36 {Homo sapiens}, partial (92%) Length = 1258	0.907945	793
122590	FACTP140	Chr:14	CHROMATIN-SPECIFIC TRANSCRIPTION ELONGATION FACTOR LARGE SUBUNIT	GO:0008235 (metalloexopeptidase activity) GO:0008159 (positive transcription elongation factor activity) GO:0003746 (translation elongation factor activity)	0.988281	0.996094	0.22964	0.189308	100269	16.6135	105181	16.6825	0.953299	-0.068999	0.757852	0.758073	0.885714	FACTP140	1	ortholog	TC166216 GP|5499741|gb|AAD43978.1| chromatin-specific transcription elongation factor FACT 140 kDa subunit {Homo sapiens}, partial (21%) Length = 694	0.916542	671
127004	CARM1	Chr:19	Unknown	Unknown	0.996094	0.992188	0.171562	0.355105	142884	17.1245	134281	17.0349	1.06407	0.089592	0.759153	0.762685	0.885714	CARM1	0
123329	FLJ20203	Chr:1	CDNA FLJ20203 FIS, CLONE COLF1334.	GO:0003677 (DNA binding)	0.980469	0.992188	0.267783	0.379006	92422.9	16.496	85933.8	16.3909	1.07551	0.105025	0.76179	0.762536	0.885714	FLJ20203	1	ortholog	BF077552 Length = 540	0.893382	544
113295	SV2	Chr:1	KIAA0736 PROTEIN.	Unknown	0.871094	0.908203	0.658377	0.695175	49471.3	15.5943	57659.4	15.8153	0.857991	-0.220966	0.76193	0.762365	0.685714	SV2	1	paralog	TC153974 p87=transporter-like protein [cattle, Peptide, 742 aa]; synaptic vesicle glycoprotein 2 [Bos taurus] Length = 1859	0.903571	280
66999	CD74	Chr:5	HLA CLASS II HISTOCOMPATIBILITY ANTIGEN, GAMMA CHAIN (HLA-DR ANTIGENS ASSOCIATED INVARIANT CHAIN) (IA ANTIGEN-ASSOCIATED INVARIANT CHAIN) (II) (P33) (CD74 ANTIGEN)	GO:0005203 (proteoglycan) GO:0003821 (class II major histocompatibility complex antigen)	0.986328	0.996094	0.205443	0.333391	101344	16.6289	95333.1	16.5407	1.06305	0.088211	0.76242	0.764069	0.885714	CD74	1	ortholog	TC152582 invariant chain Length = 1540	0.866667	615
108718	MKI67	Chr:10	ANTIGEN KI-67	GO:0005524 (ATP binding)	0.861328	0.867188	0.411234	0.477904	38755.2	15.2421	35123.6	15.1002	1.10339	0.141949	0.764302	0.76433	0.885714	MKI67	1	paralog	BP110530 Length = 515	0.893939	66
123037	SEC31B-1	Chr:10	SECRETORY PATHWAY COMPONENT SEC31B-1	Unknown	0.996094	0.998047	0.195622	0.179311	122520	16.9027	127710	16.9625	0.959362	-0.059853	0.764782	0.764803	1	SEC31B-1	1	ortholog	BE236767 Length = 324	0.910256	234
124071	DKFZP564L0862	Chr:X	CDNA FLJ20636 FIS, CLONE KAT03434.	Unknown	0.990234	0.996094	0.163988	0.200249	120080	16.8736	115338	16.8155	1.04111	0.058124	0.765273	0.765528	0.885714	DKFZP564L0862	1	ortholog	TC175700 similar to GP|15341958|gb|AAH13172.1 Similar to DKFZP564L0862 protein {Homo sapiens}, partial (75%) Length = 932	0.817054	645
124201	GCGR	Chr:17	GLUCAGON RECEPTOR PRECURSOR (GL-R)	GO:0004967 (glucagon receptor activity)	0.949219	0.994141	0.337442	0.243589	77384.8	16.2398	82462.5	16.3315	0.938424	-0.091688	0.768311	0.768975	0.885714	GCGR	1	ortholog	TC157328 similar to SP|P47871|GLR_HUMAN Glucagon receptor precursor (GL-R). [Human] {Homo sapiens}, partial (55%) Length = 1381	0.857881	387
120969	PS-PLA1	Chr:3	PHOSPHATIDYLSERINE-SPECIFIC PHOSPHOLIPASE A1ALPHA	GO:0008970 (phospholipase A1 activity) GO:0003824 (catalytic activity)	0.992188	0.996094	0.140894	0.301395	112119	16.7747	117641	16.844	0.953057	-0.069366	0.785562	0.789647	0.885714	PS-PLA1	1	ortholog	TC168925 similar to GP|18026321|gb|AAL55475.1 phosphatidylserine-specific phospholipase A1 {Mus musculus}, partial (48%) Length = 821	0.848576	667
115095	POLG	Chr:15	DNA POLYMERASE GAMMA SUBUNIT 1 (EC 2.7.7.7) (MITOCHONDRIAL DNA POLYMERASE CATALYTIC SUBUNIT) (POLG-ALPHA)	GO:0016452 (theta DNA polymerase activity) GO:0016451 (nu DNA polymerase activity) GO:0016450 (kappa DNA polymerase activity) GO:0016449 (lambda DNA polymerase activity) GO:0016448 (mu DNA polymerase activity) GO:0016000 (iota DNA polymerase activity) GO:0015999 (eta DNA polymerase activity) GO:0003895 (gamma DNA-directed DNA polymerase activity) GO:0003894 (zeta DNA polymerase activity) GO:00038…	0.738281	0.785156	0.989499	0.84199	40001.9	15.2878	33274.6	15.0221	1.20217	0.265646	0.790749	0.791743	1	POLG	1	ortholog	TC173807 homologue to SP|P54099|DPG1_MOUSE DNA polymerase gamma subunit 1 (EC 2.7.7.7) (Mitochondrial DNA polymerase catalytic subunit), partial (11%) Length = 655	0.900612	654
109169	MCM6	Chr:2	DNA REPLICATION LICENSING FACTOR MCM6 (P105MCM)	GO:0008094 (DNA dependent ATPase activity) GO:0005524 (ATP binding) GO:0003687 (DNA replication factor)	0.972656	0.982422	0.079461	0.224272	68098	16.0553	70348.8	16.1022	0.968005	-0.046914	0.796286	0.801635	1	MCM6	1	ortholog	TC158045 homologue to SP|Q14566|MCM6_HUMAN DNA replication licensing factor MCM6 (P105MCM). [Human] {Homo sapiens}, partial (46%) Length = 1577	0.913851	1184
66465	CDC27	Chr:17	PROTEIN CDC27HS (CELL DIVISION CYCLE PROTEIN 27 HOMOLOG) (H-NUC)	Unknown	0.947266	0.982422	0.336	0.184578	82348.8	16.3295	86570.4	16.4016	0.951235	-0.072126	0.800429	0.802554	1	CDC27	0
110467	CAV2	Chr:7	CAVEOLIN-2	GO:0008181 (tumor suppressor)	0.990234	0.996094	0.151463	0.166603	103878	16.6645	107018	16.7075	0.970659	-0.042964	0.800543	0.800676	0.885714	CAV2	1	ortholog	CB532582 Length = 510	0.905325	507
121755	HSPC111	Chr:5	PROTEIN CGI-117 (PROTEIN HSPC111)	Unknown	1	1	0.485128	0.424713	206475	17.6556	224383	17.7756	0.920187	-0.120001	0.804247	0.804268	0.685714	HSPC111	1	ortholog	TC173185 homologue to GP|12832868|dbj|BAB22290. DNA segment Chr 13 Wayne State University 177 expressed~data source:MGD source key:MGI:107862, complete Length = 907	0.898757	563
121045	PCDH1	Chr:5	PROTOCADHERIN 1, ISOFORM 2 PRECURSOR; PROTOCADHERIN 42; CADHERIN-LIKE PROTEIN 1	GO:0008014 (calcium-dependent cell adhesion molecule activity) GO:0005509 (calcium ion binding)	0.988281	0.996094	0.227615	0.401611	111799	16.7705	105414	16.6857	1.06057	0.084836	0.804649	0.806481	0.685714	PCDH1	1	ortholog	AW445539 Length = 364	0.913889	360
121985	MTRR	Chr:5	METHIONINE SYNTHASE REDUCTASE, MITOCHONDRIAL PRECURSOR (EC 2.1.1.135) (MSR)	GO:0016491 (oxidoreductase activity) GO:0009457 (flavodoxin) GO:0008246 (electron transfer flavoprotein) GO:0005489 (electron transporter activity)	0.986328	0.988281	0.274912	0.336044	94658.7	16.5304	89565.9	16.4507	1.05686	0.079786	0.806502	0.806676	0.685714	MTRR	1	ortholog	CB440719 Length = 638	0.797407	617
124123	NDUFB5	Chr:3	NADH-UBIQUINONE OXIDOREDUCTASE SGDH SUBUNIT, MITOCHONDRIAL PRECURSOR (EC 1.6.5.3) (EC 1.6.99.3) (COMPLEX I-SGDH) (CI-SGDH)	GO:0008137 (NADH dehydrogenase (ubiquinone) activity) GO:0003954 (NADH dehydrogenase activity)	0.996094	0.996094	0.21546	0.276395	148852	17.1835	155655	17.248	0.956298	-0.064468	0.808318	0.808986	0.885714	NDUFB5	1	ortholog	TC154229 NADH dehydrogenase; NADH dehydrogenase (ubiquinone) 1 beta subcomplex, 5, 16kDa [Bos taurus] Length = 1143	0.850153	654
125308	MPO	Chr:17	MYELOPEROXIDASE PRECURSOR (EC 1.11.1.7) (MPO)	GO:0016687 (peroxidase activity) GO:0016686 (peroxidase activity) GO:0016685 (peroxidase activity) GO:0003682 (chromatin binding)	0.990234	0.996094	0.418919	0.273667	128965	16.9766	120960	16.8842	1.06618	0.092451	0.808946	0.810621	0.885714	MPO	1	ortholog	BF599819 Length = 499	0.892216	501
115454	FLJ20401	Chr:19	CDNA FLJ20401 FIS, CLONE KAT00901.	Unknown	0.953125	0.955078	0.391545	0.413438	82477.7	16.3317	76969.8	16.232	1.07156	0.099711	0.816123	0.816125	0.685714	FLJ20401	1	ortholog	TC154848 homologue to GP|18257355|gb|AAH21860.1 hypothetical protein FLJ20401 {Homo sapiens}, complete Length = 1317	0.906915	1128
121781	DKFZP761E1824	Chr:9	HYPOTHETICAL 63.7 KDA PROTEIN (FRAGMENT).	Unknown	0.990234	0.998047	0.391362	0.208258	149620	17.1909	141824	17.1137	1.05497	0.077205	0.819982	0.82266	1	DKFZP761E1824	0
121875	KIAA1638	Chr:4	CDNA: FLJ23127 FIS, CLONE LNG08350.	Unknown	0.707031	0.566406	1.45924	1.61385	31120.5	14.9256	24124.7	14.5582	1.28999	0.367357	0.822834	0.82301	0.485714	KIAA1638	0
121646	CDA08	Chr:16	CDA08.	Unknown	0.560547	0.605469	1.27016	1.06605	17296.9	14.0782	14231.4	13.7968	1.21541	0.28144	0.826003	0.826928	1	CDA08	1	paralog	TC162947 homologue to GP|11934695|gb|AAG41782.1 CDA08 {Homo sapiens}, partial (39%) Length = 1061	0.914952	729
122937	DKFZP761A052	Chr:X	CDNA: FLJ22607 FIS, CLONE HSI04846.	Unknown	0.992188	1	0.221721	0.342915	135337	17.0462	129223	16.9795	1.04731	0.066693	0.826855	0.827865	0.685714	DKFZP761A052	1	ortholog	BF041642 Length = 599	0.928846	520
124743	FLJ10890	Chr:11	CDNA FLJ13099 FIS, CLONE NT2RP3002248.	Unknown	0.988281	0.992188	0.218399	0.230183	111180	16.7625	115220	16.814	0.964936	-0.051495	0.829661	0.829717	0.685714	FLJ10890	1	ortholog	CB534432 Length = 584	0.933913	575
121754	HSRTSBETA	Chr:18	RTS BETA PROTEIN	GO:0005554 (molecular_function unknown) GO:0003824 (catalytic activity)	0.994141	0.998047	0.391733	0.299871	162989	17.3144	172199	17.3937	0.946511	-0.079309	0.829941	0.830256	0.885714	HSRTSBETA	1	paralog	TC171718 thymidylate synthase Length = 1624	0.876768	495
123195	ABCC5	Chr:3	MULTIDRUG RESISTANCE-ASSOCIATED PROTEIN 5 (MULTI-SPECIFIC ORGANIC ANION TRANPORTER-C) (MOAT-C) (PABC11) (SMRP)	GO:0015239 (multidrug transporter activity) GO:0008514 (organic anion transporter activity) GO:0005524 (ATP binding) GO:0004009 (ATP-binding cassette (ABC) transporter activity) GO:0000166 (nucleotide binding)	0.994141	0.996094	0.206255	0.282098	114464	16.8045	110111	16.7486	1.03954	0.055938	0.830822	0.831335	0.885714	ABCC5	1	ortholog	TC172355 homologue to GP|4140698|gb|AAD04169.1| ABC transporter MOAT-C {Homo sapiens}, partial (20%) Length = 2225	0.92349	745
114223	GP	Chr:11	CDNA: FLJ23499 FIS, CLONE LNG02702.	GO:0005554 (molecular_function unknown)	0.994141	0.998047	0.698352	0.614711	225827	17.7849	250188	17.9326	0.90263	-0.147793	0.832289	0.832293	0.685714	GP	1	ortholog	BE667320 Length = 560	0.927536	414
124303	DLAT	Chr:11	DIHYDROLIPOAMIDE ACETYLTRANSFERASE COMPONENT OF PYRUVATE DEHYDROGENASECOMPLEX, MITOCHONDRIAL PRECURSOR (EC 2.3.1.12) (E2) (PDC-E2) (70 KDAMITOCHONDRIAL AUTOANTIGEN OF PRIMARY BILIARY CIRRHOSIS) (PBC) (M2ANTIGEN COMPLEX 70 KDA SUBUNIT).	GO:0008415 (acyltransferase activity) GO:0005515 (protein binding) GO:0004742 (dihydrolipoamide S-acetyltransferase activity)	0.994141	1	0.549278	0.401692	196899	17.5871	212031	17.6939	0.928632	-0.106821	0.83328	0.833668	0.685714	DLAT	1	paralog	AV667649 Length = 575	0.943529	425
124022	CGI-58	Chr:3	CGI-58 PROTEIN	GO:0016787 (hydrolase activity) GO:0004177 (aminopeptidase activity)	0.988281	0.990234	0.189166	0.225202	96348	16.556	99476.8	16.6021	0.968548	-0.046105	0.835642	0.83593	1	CGI-58	0
110613	GLUC	Chr:4	CYTOSOLIC BETA-GLUCOSIDASE-LIKE PROTEIN-1.	GO:0004553 (hydrolase activity\, hydrolyzing O-glycosyl compounds)	0.853516	0.931641	0.470249	0.23695	44037.8	15.4265	41607.3	15.3445	1.05842	0.081905	0.839171	0.84184	1	GLUC	0
113451	FLJ10460	Chr:15	CDNA FLJ12877 FIS, CLONE NT2RP2003825.	Unknown	0.898438	0.884766	0.63646	0.689323	56514.3	15.7863	62327.5	15.9276	0.906732	-0.141252	0.842488	0.842695	0.685714	FLJ10460	1	ortholog	TC177018 similar to GP|7022506|dbj|BAA91623.1 unnamed protein product {Homo sapiens}, partial (86%) Length = 631	0.907303	356
121514	LOC51242	Chr:17	HSPC209 (HYPOTHETICAL 15.1 KDA PROTEIN).	Unknown	0.722656	0.794922	0.931806	0.888603	22079.1	14.4304	25125.9	14.6169	0.878741	-0.18649	0.84756	0.847603	0.885714	LOC51242	1	paralog	TC155316 homologue to GP|7106808|gb|AAF36129.1| HSPC209 {Homo sapiens}, partial (14%) Length = 775	0.962963	54
111571	HP1-BP74	Chr:1	HP1-BP74	GO:0003677 (DNA binding)	0.978516	0.992188	0.338962	0.228253	80654.2	16.2995	83790.1	16.3545	0.962575	-0.055029	0.857091	0.857796	0.342857	HP1-BP74	1	ortholog	TC174305 homologue to GP|21739574|emb|CAD38822. hypothetical protein {Homo sapiens}, partial (95%) Length = 1582	0.907054	1205
125808	HFE	Chr:6	HEREDITARY HEMOCHROMATOSIS PROTEIN PRECURSOR (HLA-H)	GO:0003820 (class I major histocompatibility complex antigen)	0.988281	0.996094	0.173325	0.270174	119075	16.8615	122707	16.9049	0.970405	-0.043341	0.858586	0.859737	1	HFE	1	ortholog	BE809138 Length = 546	0.881226	261
66437	LBP	Chr:20	LIPOPOLYSACCHARIDE-BINDING PROTEIN PRECURSOR (LBP)	GO:0008289 (lipid binding) GO:0005319 (lipid transporter activity)	0.982422	0.996094	0.221231	0.30677	82006.4	16.3234	79297.5	16.275	1.03416	0.048461	0.86418	0.864643	0.685714	LBP	1	ortholog	TC169070 similar to GP|10443246|emb|CAC10462. dJ564F22.1 (Lipopolysaccharide-binding protein) {Homo sapiens}, partial (76%) Length = 1442	0.831633	980
121981	SLC2A3	Chr:12	SOLUTE CARRIER FAMILY 2, FACILITATED GLUCOSE TRANSPORTER, MEMBER 3 (GLUCOSE TRANSPORTER TYPE 3, BRAIN)	GO:0005355 (glucose transporter activity) GO:0005351 (sugar porter activity) GO:0005215 (transporter activity)	0.986328	0.998047	0.33553	0.261124	108588	16.7285	112757	16.7829	0.963029	-0.054349	0.864593	0.864843	0.885714	SLC2A3	1	ortholog	TC153893 glucose transporter 3 [Bos taurus]; solute carrier family 2 (facilitated glucose transporter), member 3; glucose transporter type 3, brain [Bos taurus] Length = 4063	0.849515	1236
123742	FLJ10665	Chr:12	CDNA FLJ13679 FIS, CLONE PLACE2000006.	GO:0008433 (guanyl-nucleotide exchange factor activity)	0.929688	0.988281	0.616909	0.572605	92201.9	16.4925	85556	16.3846	1.07768	0.107928	0.865286	0.86541	0.885714	FLJ10665	1	ortholog	AV608578 Length = 551	0.885602	507
125596	EDN1	Chr:6	ENDOTHELIN-1 PRECURSOR (ET-1)	GO:0015070 (toxin activity) GO:0005180 (peptide hormone)	0.988281	0.994141	0.432118	0.265625	105284	16.6839	100806	16.6212	1.04442	0.062708	0.870854	0.872119	1	EDN1	1	ortholog	TC174627 preproendothelin-1 [cattle, carotid artery endothelial cell, Peptide, 202 aa]; preproendothilin (202 AA); prepro-endothelin (AA 1-202) Length = 1773	0.845041	484
124320	KIAA0626	Chr:4	PROTEIN KINASE NYD-SP9.	Unknown	0.882812	0.888672	0.598967	0.624018	58732.2	15.8419	63193.5	15.9475	0.929403	-0.105624	0.871467	0.871537	0.885714	KIAA0626	1	paralog	TC159129 extracellular matrix protein Length = 1318	0.851613	155
120864	SIAT9	Chr:2	LACTOSYLCERAMIDE ALPHA-2,3-SIALYLTRANSFERASE (EC 2.4.99.9) (CMP- NEUAC:LACTOSYLCERAMIDE ALPHA-2,3-SIALYLTRANSFERASE) (GANGLIOSIDE GM3 SYNTHASE) (ST3GAL V) (SIALYLTRANSFERASE 9)	GO:0004513 (neolactotetraosylceramide alpha-2\,3-sialyltransferase activity)	0.992188	0.996094	0.477415	0.569326	118126	16.85	125755	16.9403	0.939337	-0.090285	0.872551	0.872842	0.885714	SIAT9	1	ortholog	TC157666 similar to GP|12850036|dbj|BAB28571. data source:MGD source key:MGI:1339963 evidence:ISS~putative~sialyltransferase 9, complete Length = 1365	0.850993	906
108284	SELP	Chr:1	P-SELECTIN PRECURSOR (GRANULE MEMBRANE PROTEIN 140) (GMP-140) (PADGEM)(CD62P) (LEUKOCYTE-ENDOTHELIAL CELL ADHESION MOLECULE 3) (LECAM3).	GO:0008337 (selectin) GO:0005529 (sugar binding) GO:0004895 (cell adhesion receptor activity)	0.867188	0.943359	0.310742	0.290298	39579.3	15.2725	38204.2	15.2214	1.03599	0.051016	0.873559	0.873616	1	SELP	1	ortholog	TC154988 P-selectin; selectin P [Bos taurus] Length = 2705	0.840358	783
108837	SCYA2	Chr:17	SMALL INDUCIBLE CYTOKINE A2 PRECURSOR (CCL2) (MONOCYTE CHEMOTACTIC PROTEIN 1) (MCP-1) (MONOCYTE CHEMOATTRACTANT PROTEIN-1) (MONOCYTE CHEMOTACTIC AND ACTIVATING FACTOR) (MCAF) (MONOCYTE SECRETORY PROTEIN JE) (HC11)	GO:0008009 (chemokine activity) GO:0005102 (receptor binding) GO:0004672 (protein kinase activity)	0.826172	0.923828	0.984719	0.465551	58979.7	15.8479	53756.1	15.7141	1.09717	0.133791	0.874213	0.876658	0.885714	SCYA2	1	ortholog	TC171978 monocyte chemoattractant protein-1; chemokine (C-C motif) ligand 2; small inducible cytokine A2 (monocyte chemotactic protein 1) [Bos taurus] Length = 731	0.825688	327
110931	PCNA	Chr:20	PROLIFERATING CELL NUCLEAR ANTIGEN (PCNA) (CYCLIN)	GO:0003892 (proliferating cell nuclear antigen) GO:0003677 (DNA binding)	0.90625	0.923828	0.60564	0.571289	54729.5	15.74	51112.9	15.6414	1.07076	0.098632	0.875307	0.87539	0.885714	PCNA	1	ortholog	TC155286 homologue to SP|P04961|PCNA_RAT Proliferating cell nuclear antigen (PCNA) (Cyclin). [Rat] {Rattus norvegicus}, complete Length = 1626	0.906838	1009
112344	KIAA1272	Chr:20	DJ1049G11.2 (NOVEL PROTEIN SIMILAR TO KIAA0884) (FRAGMENT)	Unknown	0.992188	0.996094	0.141732	0.137225	137615	17.0703	139674	17.0917	0.985255	-0.021431	0.885208	0.885209	0.885714	KIAA1272	1	ortholog	TC160751 homologue to GP|10434532|dbj|BAB14290. unnamed protein product {Homo sapiens}, partial (69%) Length = 472	0.893162	468
121091	HSD17B2	Chr:16	ESTRADIOL 17 BETA-DEHYDROGENASE 2 (EC 1.1.1.62) (17-BETA-HSD 2) (MICROSOMAL 17-BETA-HYDROXYSTEROID DEHYDROGENASE) (20 ALPHA- HYDROXYSTEROID DEHYDROGENASE) (20-ALPHA-HSD) (E2DH)	GO:0016491 (oxidoreductase activity) GO:0008667 (2\,3-dihydro-2\,3-dihydroxybenzoate dehydrogenase activity) GO:0004303 (estradiol 17-beta-dehydrogenase activity)	0.988281	0.992188	0.189942	0.149131	101380	16.6294	99563.3	16.6033	1.01825	0.026095	0.886083	0.88639	1	HSD17B2	1	ortholog	TC164917 similar to SP|P37059|DHB2_HUMAN Estradiol 17 beta-dehydrogenase 2 (EC 1.1.1.62) (17-beta-HSD 2), partial (47%) Length = 860	0.825613	367
109914	LOC63904	Chr:X	HYPOTHETICAL 21.4 KDA PROTEIN.	GO:0008138 (protein tyrosine/serine/threonine phosphatase activity)	0.988281	0.990234	0.257422	0.121757	86350.4	16.3979	88144.7	16.4276	0.979644	-0.029671	0.889172	0.890936	0.685714	LOC63904	0
127264	PNAS-127	Chr:14	PNAS-127.	Unknown	0.978516	0.990234	0.226007	0.093249	83123.6	16.343	84585.2	16.3681	0.982721	-0.025146	0.890617	0.892816	0.885714	PNAS-127	1	paralog	TC173150 similar to GP|18204361|gb|AAH21733.1 PNAS-127 protein {Homo sapiens}, partial (36%) Length = 1335	0.878049	82
111362	OSBPL2	Chr:20	OXYSTEROL BINDING PROTEIN-RELATED PROTEIN 2 (OSBP-RELATED PROTEIN 2) (ORP-2)	Unknown	0.939453	0.884766	0.305126	0.623604	52989	15.6934	50504.4	15.6241	1.04919	0.069281	0.89297	0.894467	0.685714	OSBPL2	1	ortholog	TC157469 homologue to GP|12274839|emb|CAC22307. bA157P1.3.1 (KIAA0772 isoform 1 ) {Homo sapiens}, partial (56%) Length = 924	0.859835	849
122443	KIAA1052	Chr:11	KIAA1052 PROTEIN.	Unknown	0.988281	1	0.284377	0.336295	141493	17.1104	137204	17.066	1.03126	0.044411	0.893149	0.893231	0.885714	KIAA1052	1	ortholog	BE723788 Length = 561	0.888889	306
121948	IFRD1	Chr:7	INTERFERON-RELATED DEVELOPMENTAL REGULATOR 1 (NERVE GROWTH FACTOR- INDUCIBLE PROTEIN PC4)	Unknown	1	1	0.140555	0.205774	223582	17.7704	227516	17.7956	0.982708	-0.025165	0.893587	0.894221	0.885714	IFRD1	1	ortholog	TC174920 homologue to GP|12654857|gb|AAH01272.1 Similar to interferon-related developmental regulator 1 {Homo sapiens}, partial (72%) Length = 975	0.909333	750
124280	HTR3A	Chr:11	SEROTONIN RECEPTOR.	Unknown	0.974609	0.990234	0.371171	0.370838	94613.1	16.5298	91533.9	16.482	1.03364	0.047732	0.903781	0.903786	0.685714	HTR3A	0
110647	CDC25A	Chr:3	M-PHASE INDUCER PHOSPHATASE 1 (EC 3.1.3.48) (DUAL SPECIFICITYPHOSPHATASE CDC25A).	GO:0016302 (phosphoric monoester hydrolase activity) GO:0004727 (prenylated protein tyrosine phosphatase activity)	1	1	0.416618	0.340256	201502	17.6204	208378	17.6688	0.967003	-0.048408	0.904496	0.904607	0.885714	CDC25A	1	ortholog	TC164533 homologue to SP|P30304|MPI1_HUMAN M-phase inducer phosphatase 1 (EC 3.1.3.48) (Dual specificity phosphatase Cdc25A). [Human], partial (39%) Length = 780	0.906459	449
121613	NOL1	Chr:12	PROLIFERATING-CELL NUCLEOLAR ANTIGEN P120 (PROLIFERATION-ASSOCIATED NUCLEOLAR PROTEIN P120)	Unknown	0.992188	0.996094	0.288172	0.294047	141836	17.1139	138296	17.0774	1.0256	0.036464	0.906278	0.906279	0.885714	NOL1	1	ortholog	TC171459 similar to GP|12653741|gb|AAH00656.1 nucleolar protein 1 (120kD) {Homo sapiens}, partial (96%) Length = 2628	0.882565	1107
124372	FLJ20420	Chr:7	CDNA FLJ20420 FIS, CLONE KAT02462.	Unknown	0.992188	0.998047	0.629371	0.441079	156886	17.2594	149630	17.191	1.04849	0.068319	0.906737	0.907301	0.885714	FLJ20420	1	ortholog	TC171827 similar to GP|15079533|gb|AAH11596.1 Similar to hypothetical protein FLJ20420 {Homo sapiens}, complete Length = 1528	0.89697	660
121231	CALMIN	Chr:14	CDNA FLJ12383 FIS, CLONE MAMMA1002598.	GO:0003779 (actin binding)	0.955078	0.960938	0.52328	0.338689	75374.3	16.2018	78190.8	16.2547	0.963979	-0.052926	0.909485	0.910022	0.885714	CALMIN	1	ortholog	TC156685 similar to GP|14278937|dbj|BAB59010. calmin {Homo sapiens}, partial (45%) Length = 1893	0.807198	389
111044	LOC51256	Chr:6	HSPC239.	Unknown	0.734375	0.753906	0.843909	1.27728	26885.9	14.7146	24714.5	14.5931	1.08786	0.121493	0.914697	0.915054	0.685714	LOC51256	1	ortholog	TC173681 homologue to GP|12847425|dbj|BAB27564. data source:SPTR source key:Q9P0N9 evidence:ISS~homolog to HSPC239~putative {Mus musculus}, complete Length = 1229	0.877551	882
122083	DDX33	Chr:17	DEAD/H (ASP-GLU-ALA-ASP/HIS) BOX POLYPEPTIDE 33	GO:0008026 (ATP dependent helicase activity) GO:0005524 (ATP binding) GO:0003676 (nucleic acid binding)	0.986328	0.990234	0.277029	0.318403	103458	16.6587	101245	16.6275	1.02186	0.031203	0.921596	0.921641	0.885714	DDX33	1	ortholog	AW482045 Length = 406	0.926174	298
121560	ARRB2	Chr:17	BETA-ARRESTIN 2 (ARRESTIN, BETA 2)	Unknown	0.998047	1	0.379971	0.400186	162485	17.3099	167069	17.3501	0.972562	-0.040138	0.923037	0.923058	0.885714	ARRB2	1	ortholog	BI898689 Length = 567	0.931217	567
120358	FLJ20637	Chr:4	CDNA FLJ20637 FIS, CLONE KAT03212.	GO:0004842 (ubiquitin-protein ligase activity)	0.988281	0.996094	0.328646	0.27347	106459	16.6999	108626	16.729	0.980053	-0.029068	0.927851	0.927929	0.885714	FLJ20637	1	paralog	BM432045 Length = 381	0.882353	119
126278	ATP6V1F	Chr:7	VACUOLAR ATP SYNTHASE SUBUNIT F (EC 3.6.3.14) (V-ATPASE F SUBUNIT) (VACUOLAR PROTON PUMP F SUBUNIT) (V-ATPASE 14 KDA SUBUNIT)	GO:0005489 (electron transporter activity) GO:0004002 (ATPase activity) GO:0000260 (hydrogen-translocating V-type ATPase activity)	0.996094	0.996094	0.287538	0.409263	156756	17.2582	160321	17.2906	0.977766	-0.032439	0.931554	0.931916	0.885714	ATP6V1F	1	ortholog	TC153491 vacuolar ATPase subunit F Length = 691	0.924528	371
123454	MRPS26	Chr:20	SEROLOGICALLY DEFINED BREAST CANCER ANTIGEN NY-BR-87 (FRAGMENT)	Unknown	0.988281	1	0.260045	0.295459	118700	16.857	120734	16.8815	0.983149	-0.024518	0.934067	0.934123	1	MRPS26	1	ortholog	TC156042 similar to GP|13477089|emb|CAC10339. dJ534B8.3 (novel protein) {Homo sapiens}, partial (98%) Length = 733	0.858362	586
124428	DDB2	Chr:11	DNA DAMAGE BINDING PROTEIN 2 (DAMAGE-SPECIFIC DNA BINDING PROTEIN 2) (DDB P48 SUBUNIT) (DDBB) (UV-DAMAGED DNA-BINDING PROTEIN 2) (UV-DDB 2)	GO:0003684 (damaged DNA binding)	0.982422	0.992188	0.42964	0.400156	107464	16.7135	104794	16.6772	1.02548	0.036304	0.934545	0.934571	1	DDB2	1	ortholog	TC171908 similar to SP|Q92466|DDB2_HUMAN DNA damage binding protein 2 (Damage-specific DNA binding protein 2) (DDB p48 subunit) (DDBb), complete Length = 1809	0.891021	1303
122396	ZNF297B	Chr:9	KIAA0414.	GO:0005515 (protein binding) GO:0003677 (DNA binding)	0.986328	0.996094	0.230352	0.361397	90583.9	16.467	88957	16.4408	1.01829	0.026146	0.935107	0.935551	1	ZNF297B	1	ortholog	TC160871 homologue to SP|O43298|Z29B_HUMAN Zinc finger protein 297B (ZnF-x). [Human] {Homo sapiens}, partial (37%) Length = 667	0.929499	539
126789	ATP6V0E	Chr:5	VACUOLAR ATP SYNTHASE SUBUNIT H (EC 3.6.3.14) (V-ATPASE H SUBUNIT) (VACUOLAR PROTON PUMP H SUBUNIT) (V-ATPASE M9.2 SUBUNIT) (V-ATPASE 9.2 KDA MEMBRANE ACCESSORY PROTEIN)	GO:0005489 (electron transporter activity) GO:0005215 (transporter activity) GO:0004002 (ATPase activity)	0.988281	0.996094	0.172535	0.342001	104155	16.6684	102523	16.6456	1.01592	0.022784	0.936673	0.937554	0.885714	ATP6V0E	1	ortholog	TC172256 vacuolar-proton-APTase subunit M9.2 Length = 866	0.848024	658
126796	FANCA	Chr:16	FANCONI ANEMIA GROUP A PROTEIN (FACA PROTEIN).	Unknown	0.996094	0.996094	0.470304	0.416382	172216	17.3939	168901	17.3658	1.01963	0.02804	0.952724	0.952764	1	FANCA	1	ortholog	TC156033 homologue to GP|11611571|dbj|BAB19000. hypothetical protein {Macaca fascicularis}, partial (30%) Length = 780	0.946108	167
121458	WDF2	Chr:13	WD40- AND FYVE-DOMAIN CONTAINING PROTEIN 2	Unknown	0.65625	0.734375	1.12838	0.812616	17366.6	14.084	16640.6	14.0224	1.04363	0.06161	0.95335	0.953591	0.885714	WDF2	1	ortholog	TC155458 homologue to GP|15559290|gb|AAH14004.1 Unknown (protein for MGC:20275) {Homo sapiens}, partial (36%) Length = 671	0.920814	442
115180	KIAA1198	Chr:19	KRUPPEL-TYPE ZINC FINGER (C2H2)	GO:0003677 (DNA binding)	0.988281	0.994141	0.306731	0.423932	126985	16.9543	125037	16.932	1.01558	0.022302	0.954692	0.954859	0.885714	KIAA1198	1	ortholog	TC163776 weakly similar to GP|21754722|dbj|BAC04552. unnamed protein product {Homo sapiens}, partial (43%) Length = 969	0.848684	152
123529	MRPL15	Chr:8	MITOCHONDRIAL RIBOSOMAL PROTEIN L15; HSPC145 PROTEIN	Unknown	1	1	0.263136	0.350544	169183	17.3682	167084	17.3502	1.01256	0.018012	0.956348	0.956475	0.685714	MRPL15	1	ortholog	TC183713 homologue to GP|12654147|gb|AAH00891.1 HSPC145 protein {Homo sapiens}, partial (69%) Length = 724	0.866071	448
109699	MGC2993	Chr:10	SIMILAR TO RIKEN CDNA 1500015N03 GENE.	Unknown	0.644531	0.785156	0.904845	0.502202	15832	13.9506	16277.3	13.9906	0.972645	-0.040015	0.958695	0.959132	0.885714	MGC2993	1	ortholog	TC174642 homologue to GP|10834672|gb|AAG23766.1 PP3774 {Homo sapiens}, partial (43%) Length = 654	0.875394	634
124911	PLEK	Chr:2	PLECKSTRIN (PLATELET P47 PROTEIN)	GO:0005509 (calcium ion binding)	0.988281	0.994141	0.274185	0.224595	120914	16.8836	121995	16.8965	0.991137	-0.012844	0.961531	0.961586	1	PLEK	1	ortholog	TC161135 homologue to GP|17391306|gb|AAH18549.1 Unknown (protein for MGC:17111) {Homo sapiens}, partial (27%) Length = 778	0.913194	288
124913	FCN1	Chr:9	FICOLIN 1 PRECURSOR (COLLAGEN/FIBRINOGEN DOMAIN-CONTAINING PROTEIN 1) (FICOLIN-A) (FICOLIN A) (M-FICOLIN)	GO:0008229 (opsonin activity) GO:0005530 (lectin) GO:0005509 (calcium ion binding) GO:0005209 (plasma protein) GO:0005202 (collagen)	0.994141	0.996094	0.132627	0.266573	122289	16.8999	123107	16.9096	0.993356	-0.009617	0.965804	0.966316	1	FCN1	1	ortholog	TC150795 similar to PIR|B47172|B47172 ficolin-beta - pig, complete Length = 1205	0.930556	216
121693	CASP9	Chr:1	CASPASE-9 PRECURSOR (EC 3.4.22.-) (CASP-9) (ICE-LIKE APOPTOTIC PROTEASE 6) (ICE-LAP6) (APOPTOTIC PROTEASE MCH-6) (APOPTOTIC PROTEASE ACTIVATING FACTOR 3) (APAF-3)	GO:0016329 (apoptosis regulator activity) GO:0008233 (peptidase activity) GO:0008047 (enzyme activator activity) GO:0004211 (caspase-9 activity) GO:0004199 (caspase activity)	0.984375	0.992188	0.227991	0.145746	97983.4	16.5802	98458.2	16.5872	0.995177	-0.006975	0.972626	0.97282	1	CASP9	0
113515	UBA2	Chr:19	SUMO-1 ACTIVATING ENZYME SUBUNIT 2	GO:0008642 (ubiquitin-like activating enzyme activity) GO:0008047 (enzyme activator activity) GO:0004839 (ubiquitin activating enzyme activity) GO:0003824 (catalytic activity) GO:0003751 (cyclin-dependent protein kinase\, intrinsic regulator activity)	0.996094	0.998047	0.234641	0.214318	131458	17.0042	132183	17.0122	0.994513	-0.007938	0.973493	0.973501	0.885714	UBA2	1	ortholog	TC156567 homologue to GP|3970862|dbj|BAA34795.1 HRIHFB2115 {Homo sapiens}, partial (95%) Length = 1430	0.916327	980
120312	MASP1	Chr:3	COMPLEMENT-ACTIVATING COMPONENT OF RA-REACTIVE FACTOR PRECURSOR (EC 3.4.21.-) (RA-REACTIVE FACTOR SERINE PROTEASE P100) (RARF) (MANNAN-BINDING LECTIN SERINE PROTEASE 1) (MANNOSE-BINDING PROTEIN ASSOCIATED SERINE PROTEASE) (MA [Source:SWISSPROT;Acc:P48740]	GO:0008233 (peptidase activity) GO:0005509 (calcium ion binding) GO:0004295 (trypsin activity) GO:0004263 (chymotrypsin activity)	0.863281	0.900391	0.708453	0.503958	57823.1	15.8194	57198.4	15.8037	1.01092	0.01567	0.980907	0.980997	1	MASP1	1	ortholog	BI537400 Length = 488	0.89486	428
113285	RAB34	Chr:17	RAS-RELATED PROTEIN RAB-34 (RAB-39) (RAS-RELATED PROTEIN RAH)	GO:0005525 (GTP binding) GO:0003928 (RAB small monomeric GTPase activity)	0.990234	0.996094	0.158773	0.218368	125173	16.9336	125518	16.9375	0.997254	-0.003967	0.984417	0.984478	1	RAB34	1	ortholog	TC172869 homologue to SP|Q9BZG1|RB34_HUMAN Ras-related protein Rab-34 (Rab-39) (Ras-related protein Rah). [Human] {Homo sapiens}, complete Length = 1403	0.889341	1229
108868	LOC116254	Chr:6	DJ12G14.2 (NOVEL PROTEIN SIMILAR TO PREDICTED CHICKEN PROTEIN).	Unknown	0.970703	0.976563	0.255072	0.271616	78531.8	16.261	78243.7	16.2557	1.00368	0.005302	0.984901	0.984902	1	LOC116254	1	ortholog	TC160140 similar to GP|15680017|gb|AAH14320.1 Unknown (protein for MGC:22821) {Homo sapiens}, partial (67%) Length = 720	0.884273	674
66321	TAF11	Chr:6	TRANSCRIPTION INITIATION FACTOR TFIID 28 KDA SUBUNIT (TAFII-28) (TAFII28) (TFIID SUBUNIT P30-BETA)	GO:0016251 (general RNA polymerase II transcription factor activity) GO:0005515 (protein binding) GO:0003677 (DNA binding)	0.978516	0.964844	0.689038	0.532048	148458	17.1797	147272	17.1681	1.00805	0.01157	0.985914	0.985954	1	TAF11	1	ortholog	TC155293 homologue to SP|Q15544|T2D9_HUMAN Transcription initiation factor TFIID 28 kDa subunit (TAFII-28) (TAFII28) (TFIID subunit p30-beta)., complete Length = 1423	0.922601	323
125101	ACP5	Chr:19	TARTRATE-RESISTANT ACID PHOSPHATASE TYPE 5 PRECURSOR (EC 3.1.3.2) (TR- AP) (TARTRATE-RESISTANT ACID ATPASE) (TRATPASE)	GO:0004722 (protein serine/threonine phosphatase activity) GO:0003993 (acid phosphatase activity)	1	1	0.32653	0.337742	194740	17.5712	195128	17.5741	0.998012	-0.002871	0.993526	0.993515	1	ACP5	1	ortholog	TC170530 homologue to SP|P09889|PPA5_PIG Tartrate-resistant acid phosphatase type 5 precursor (EC 3.1.3.2) (TR- AP), partial (97%) Length = 1598	0.853958	897
122808	ACYP1	Chr:14	ACYLPHOSPHATASE, ORGAN-COMMON TYPE ISOZYME (EC 3.6.1.7) (ACYLPHOSPHATE PHOSPHOHYDROLASE) (ACYLPHOSPHATASE, ERYTHROCYTE ISOZYME)	GO:0003998 (acylphosphatase activity)	0.941406	0.912109	0.657858	0.843696	90489.1	16.4655	90185.2	16.4606	1.00337	0.004854	0.995177	0.995197	1	ACYP1	1	ortholog	TC152554 SP|P41500|ACYO_BOVIN Acylphosphatase organ-common type isozyme (EC 3.6.1.7) (Acylphosphate phosphohydrolase), complete Length = 933	0.877698	417
108417	DJ167A19.1	Chr:1	CDNA FLJ20816 FIS, CLONE ADSE00693.	Unknown	0.988281	0.994141	0.262064	0.352147	98118	16.5822	98190	16.5833	0.999267	-0.001058	0.997451	0.997444	0.685714	DJ167A19.1	1	ortholog	TC155956 homologue to GP|12226536|emb|CAC21787. unnamed protein product {Homo sapiens}, partial (67%) Length = 816	0.915994	619
